# Supplementary material for: Drosophila Larval Models of Invasive Tumorigenesis for In Vivo Studies on Tumour/Peripheral Host Tissue Interactions during Cancer Cachexia
Source: Int J Mol Sci. 2021 Aug 2;22(15):8317. doi: 10.3390/ijms22158317 (PMC8347517; doi:10.3390/ijms22158317)
Supplement: Supplementary file 1 [file ijms-22-08317-s001.zip]

Archive with 9 entries (9 files):
- .DS_Store
- Supp Table S1.xlsx
- Supp Table S2.xlsx
- Supp Table S3.xlsx
- Supp. Fig. S1.JPEG
- Supp. Fig. S2.JPEG
- Supp. Fig. S3.jpeg
- Supp. Fig. S4.JPEG
- Supplementary Text.pdf
