# Supplementary material for: Drosophila Larval Models of Invasive Tumorigenesis for In Vivo Studies on Tumour/Peripheral Host Tissue Interactions during Cancer Cachexia
Source: Int J Mol Sci. 2021 Aug 2;22(15):8317. doi: 10.3390/ijms22158317 (PMC8347517; doi:10.3390/ijms22158317)
Supplement: Supplementary file 1 [file ijms-22-08317-s001.zip › Supp Table S1.xlsx]

## Sheet: results_treat_vs_cont_ddTableJA
gene_id	symbol	gene_name	accession	id	baseMean	baseMean(cont)	baseMean(treat)	foldChange(treat_vs_cont)	log2FoldChange(treat_vs_cont)	pval(treat_vs_cont)	padj(treat_vs_cont)	symbol	140729JH1_CGATGT_L001_R1.bam	140729JH2_TGACCA_L002_R1.bam	140729JH3_ACAGTG_L003_R1.bam	140729JH4_GCCAAT_L004_R1.bam	140729JH5_CAGATC_L005_R1.bam	140729JH6_CTTGTA_L006_R1.bam	symbol	140729JH1_CGATGT_L001_R1.bam	140729JH2_TGACCA_L002_R1.bam	140729JH3_ACAGTG_L003_R1.bam	140729JH4_GCCAAT_L004_R1.bam	140729JH5_CAGATC_L005_R1.bam	140729JH6_CTTGTA_L006_R1.bam
34055	CG7203	CG7203 gene product from transcript CG7203-RB	NP_609143::NM_135299	FBgn0031942	43.1976	86.3952	0	0	#NAME?	3.24104e-17	3.47766e-15	CG7203	72.3152	94.709	92.1613	0	0	0	CG7203	49	61	89	0	0	0
38549	CG15022	CG15022 gene product from transcript CG15022-RA	NM_139648::NP_647905	FBgn0035547	95.1903	190.381	0	0	#NAME?	4.71836e-14	3.65955e-12	CG15022	95.9283	208.049	267.164	0	0	0	CG15022	65	134	258	0	0	0
38710	Acp65Aa	CG10297 gene product from transcript CG10297-RA	NM_057934::NP_477282	FBgn0020765	304.269	608.537	0	0	#NAME?	7.76076e-11	3.79294e-09	Acp65Aa	861.879	776.303	187.429	0	0	0	Acp65Aa	584	500	181	0	0	0
246624	CG30458	CG30458 gene product from transcript CG30458-RA	NM_166220::NP_725663	FBgn0050458	20.3282	40.6565	0	0	#NAME?	1.91536e-08	6.18419e-07	CG30458	53.1295	51.236	17.6038	0	0	0	CG30458	36	33	17	0	0	0
37252	Ir56d	Ionotropic receptor 56d	NP_611432::NM_137588	FBgn0034458	11.6739	23.3477	0	0	#NAME?	6.04337e-06	0.000112886	Ir56d	26.5648	31.0521	12.4262	0	0	0	Ir56d	18	20	12	0	0	0
38665	CG13288	CG13288 gene product from transcript CG13288-RB	NM_001274526::NM_001104052::NP_001261455::NP_001097522	FBgn0035648	11.1489	22.2979	0	0	#NAME?	0.000255815	0.00288596	CG13288	17.7098	7.76303	41.4208	0	0	0	CG13288	12	5	40	0	0	0
39794	CG4982	CG4982 gene product from transcript CG4982-RA	NM_140609::NP_648866	FBgn0036598	7.5235	15.047	0	0	#NAME?	0.000448168	0.00456844	CG4982	17.7098	23.2891	4.14208	0	0	0	CG4982	12	15	4	0	0	0
37211	CG10474	CG10474 gene product from transcript CG10474-RA	NP_611404::NM_137560	FBgn0034427	5.92288	11.8458	0	0	#NAME?	0.00243919	0.0183887	CG10474	13.2824	20.1839	2.07104	0	0	0	CG10474	9	13	2	0	0	0
41493	CG4066	CG4066 gene product from transcript CG4066-RA	NM_141917::NP_650174	FBgn0038011	5.13468	10.2694	0	0	#NAME?	0.00308952	0.0222007	CG4066	14.7582	1.55261	14.4973	0	0	0	CG4066	10	1	14	0	0	0
37615	CG13527	CG13527 gene product from transcript CG13527-RA	NP_611716::NM_137872	FBgn0034776	9.56135	19.1227	0	0	#NAME?	0.00864054	0.0501664	CG13527	11.8066	3.10521	42.4563	0	0	0	CG13527	8	2	41	0	0	0
326238	CG32750	CG32750 gene product from transcript CG32750-RA	NP_727067::NM_167060	FBgn0052750	3.57246	7.14491	0	0	#NAME?	0.0174048	0.0865451	CG32750	5.90328	3.10521	12.4262	0	0	0	CG32750	4	2	12	0	0	0
50424	Muc26B	Mucin 26B	NM_144295::NP_652552	FBgn0040950	4.01231	8.02461	0	0	#NAME?	0.0185388	0.0907917	Muc26B	14.7582	9.31564	0	0	0	0	Muc26B	10	6	0	0	0	0
2768988	CG33285	CG33285 gene product from transcript CG33285-RA	NP_996130::NM_206408	FBgn0053285	3.54664	7.09327	0	0	#NAME?	0.0201516	0.0964398	CG33285	8.85492	3.10521	9.31968	0	0	0	CG33285	6	2	9	0	0	0
43309	Gr98d	Gustatory receptor 98d	NM_170335::NP_733214	FBgn0046885	3.25288	6.50576	0	0	#NAME?	0.0268606	0.118639	Gr98d	2.95164	6.21042	10.3552	0	0	0	Gr98d	2	4	10	0	0	0
43621	Jon99Fii	Jonah 99Fii	NM_143542::NP_651799	FBgn0039777	7.17118	14.3424	0	0	#NAME?	0.0280332	0.122456	Jon99Fii	8.85492	0	34.1722	0	0	0	Jon99Fii	6	0	33	0	0	0
35720	CG1946	CG1946 gene product from transcript CG1946-RA	NM_136475::NP_610319	FBgn0033216	3.1411	6.2822	0	0	#NAME?	0.0285094	0.124269	CG1946	5.90328	1.55261	11.3907	0	0	0	CG1946	4	1	11	0	0	0
8673956	CG7606	CG7606 gene product from transcript CG7606-RB	NM_001170166::NP_001163637	FBgn0040565	3.21404	6.42807	0	0	#NAME?	0.0361182	0.148329	CG7606	7.3791	7.76303	4.14208	0	0	0	CG7606	5	5	4	0	0	0
38013	mthl8	methuselah-like 8	NP_611998::NP_001261182::NM_138154::NM_001274253	FBgn0052475	287.493	0	574.987	Inf	Inf	2.50256e-34	9.15744e-32	mthl8	0	0	0	567.578	731.98	425.402	mthl8	0	0	0	850	841	577
40366	CG32437	CG32437 gene product from transcript CG32437-RA	NM_168899::NP_730625	FBgn0052437	180.23	0	360.46	Inf	Inf	1.52745e-28	4.03671e-26	CG32437	0	0	0	470.755	338.574	272.051	CG32437	0	0	0	705	389	369
36666	Cyp6a8	Cytochrome P450-6a8	NM_079025::NP_523749	FBgn0013772	130.105	0	260.21	Inf	Inf	5.27186e-26	1.21346e-23	Cyp6a8	0	0	0	188.97	335.092	256.569	Cyp6a8	0	0	0	283	385	348
34219	CG18088	CG18088 gene product from transcript CG18088-RC	NP_001260271::NM_135418::NM_001273343::NP_609262::NP_001260272::NM_001273342	FBgn0032082	237.3	0	474.599	Inf	Inf	1.82814e-18	2.24909e-16	CG18088	0	0	0	680.425	425.61	317.762	CG18088	0	0	0	1019	489	431
38924	CG7213	CG7213 gene product from transcript CG7213-RA	NM_139938::NP_648195	FBgn0035861	58.1569	0	116.314	Inf	Inf	1.55955e-17	1.76637e-15	CG7213	0	0	0	118.19	134.907	95.8446	CG7213	0	0	0	177	155	130
38658	CG5568	CG5568 gene product from transcript CG5568-RA	NM_139735::NP_647992	FBgn0035641	36.3405	0	72.681	Inf	Inf	3.2839e-12	1.95269e-10	CG5568	0	0	0	104.167	60.0555	53.8204	CG5568	0	0	0	156	69	73
36256	CG13193	CG13193 gene product from transcript CG13193-RA	NM_136855::NP_610699	FBgn0033650	30.9108	0	61.8216	Inf	Inf	5.06171e-11	2.53458e-09	CG13193	0	0	0	45.4062	81.8147	58.244	CG13193	0	0	0	68	94	79
37909	Ssl	Suppressor of Stellate-like	NP_523848::NM_079124	FBgn0015300	18.7878	0	37.5756	Inf	Inf	1.90837e-07	5.18749e-06	Ssl	0	0	0	24.7063	45.2592	42.7614	Ssl	0	0	0	37	52	58
42495	CG7056	CG7056 gene product from transcript CG7056-RA	NM_142681::NP_650938	FBgn0038852	22.1285	0	44.2569	Inf	Inf	9.87897e-06	0.000172773	CG7056	0	0	0	16.6935	69.6295	46.4478	CG7056	0	0	0	25	80	63
32912	Mur18B	Mucin related 18B	NM_133136::NP_573364	FBgn0030999	182.555	0	365.111	Inf	Inf	2.22556e-05	0.000355421	Mur18B	0	0	0	331.198	69.6295	694.505	Mur18B	0	0	0	496	80	942
41893	CG44014	CG44014 gene product from transcript CG44014-RA	NP_732043::NM_169663	FBgn0038346	11.5281	0	23.0561	Inf	Inf	4.62909e-05	0.000681751	CG44014	0	0	0	31.3837	15.6666	22.118	CG44014	0	0	0	47	18	30
326263	CG33128	CG33128 gene product from transcript CG33128-RA	NP_787961::NM_175947	FBgn0053128	132.818	0	265.637	Inf	Inf	4.90099e-05	0.000717355	CG33128	0	0	0	358.575	2.61111	435.724	CG33128	0	0	0	537	3	591
32384	Muc12Ea	Mucin 12Ea	NP_727774::NM_167403	FBgn0052602	11.5276	0	23.0551	Inf	Inf	5.12901e-05	0.000743863	Muc12Ea	0	0	0	27.3773	32.2037	9.58446	Muc12Ea	0	0	0	41	37	13
43843	fd102C	forkhead domain 102C	NP_651951::NM_143694	FBgn0039937	10.466	0	20.932	Inf	Inf	0.000128209	0.00162205	fd102C	0	0	0	11.3516	27.8518	23.5925	fd102C	0	0	0	17	32	32
32503	CG15599	CG15599 gene product from transcript CG15599-RC	NM_132824::NP_573052	FBgn0030667	10.2082	0	20.4164	Inf	Inf	0.000139065	0.00173478	CG15599	0	0	0	33.3869	18.2777	9.58446	CG15599	0	0	0	50	21	13
41762	CG14850	CG14850 gene product from transcript CG14850-RA	NM_142114::NP_650371	FBgn0038239	295.641	0	591.282	Inf	Inf	0.000187926	0.00220188	CG14850	0	0	0	130.209	368.166	1275.47	CG14850	0	0	0	195	423	1730
42494	dmrt93B	doublesex-Mab related 93B	NM_079704::NP_524428	FBgn0038851	8.74544	0	17.4909	Inf	Inf	0.000519858	0.00516636	dmrt93B	0	0	0	14.0225	20.0185	18.4316	dmrt93B	0	0	0	21	23	25
34824	nimC4	nimrod C4	NM_135854::NP_609698	FBgn0260011	276.798	0	553.595	Inf	Inf	0.00075735	0.0071153	nimC4	0	0	0	221.021	167.981	1271.78	nimC4	0	0	0	331	193	1725
36469	CG4712	CG4712 gene product from transcript CG4712-RB	NM_137012::NP_610856::NP_725272::NM_165975	FBgn0033818	8.33368	0	16.6674	Inf	Inf	0.000775223	0.00723085	CG4712	0	0	0	10.0161	25.2407	14.7453	CG4712	0	0	0	15	29	20
42351	CG6300	CG6300 gene product from transcript CG6300-RA	NM_142571::NP_650828	FBgn0038730	11.2928	0	22.5857	Inf	Inf	0.000788351	0.0073437	CG6300	0	0	0	16.0257	10.4444	41.2869	CG6300	0	0	0	24	12	56
42072	CG5246	CG5246 gene product from transcript CG5246-RA	NP_650603::NM_142346	FBgn0038484	8.18279	0	16.3656	Inf	Inf	0.000807963	0.00749703	CG5246	0	0	0	21.3676	17.4074	10.3217	CG5246	0	0	0	32	20	14
35321	CG17470	CG17470 gene product from transcript CG17470-RA	NM_136197::NP_610041	FBgn0032869	8.11561	0	16.2312	Inf	Inf	0.00082235	0.00760088	CG17470	0	0	0	23.3708	11.3148	14.0081	CG17470	0	0	0	35	13	19
42352	CG11659	CG11659 gene product from transcript CG11659-RA	NP_650829::NM_142572	FBgn0038731	8.92799	0	17.856	Inf	Inf	0.00102724	0.00921421	CG11659	0	0	0	10.6838	10.4444	32.4397	CG11659	0	0	0	16	12	44
42487	CG31189	CG31189 gene product from transcript CG31189-RB	NP_732580::NM_169942	FBgn0051189	14.9369	0	29.8738	Inf	Inf	0.00133198	0.0113893	CG31189	0	0	0	7.34512	26.9814	55.2949	CG31189	0	0	0	11	31	75
3885584	CG34034	CG34034 gene product from transcript CG34034-RB	NM_001170207::NP_001163678	FBgn0054034	21.9753	0	43.9505	Inf	Inf	0.00134318	0.0114507	CG34034	0	0	0	26.7095	17.4074	87.7347	CG34034	0	0	0	40	20	119
40122	Cpr76Bc	Cuticular protein 76Bc	NM_001275122::NP_001097644::NM_001104174::NP_001262051	FBgn0036880	7.39155	0	14.7831	Inf	Inf	0.00158649	0.013072	Cpr76Bc	0	0	0	19.3644	13.9259	11.059	Cpr76Bc	0	0	0	29	16	15
31626	CG12796	CG12796 gene product from transcript CG12796-RA	NM_132130::NP_572358	FBgn0029909	7.29743	0	14.5949	Inf	Inf	0.00178056	0.0143157	CG12796	0	0	0	9.34834	13.0555	21.3807	CG12796	0	0	0	14	15	29
318906	CG31704	CG31704 gene product from transcript CG31704-RB	NP_001260397::NM_001273468::NM_164973::NP_723689	FBgn0051704	18.6451	0	37.2901	Inf	Inf	0.0025109	0.0188386	CG31704	0	0	0	6.67738	32.2037	72.9893	CG31704	0	0	0	10	37	99
37758	CG13560	CG13560 gene product from transcript CG13560-RA	NM_137979::NP_611823	FBgn0034899	51.6519	0	103.304	Inf	Inf	0.00331878	0.0234932	CG13560	0	0	0	8.6806	224.555	76.6757	CG13560	0	0	0	13	258	104
31028	CG13359	CG13359 gene product from transcript CG13359-RA	NM_130505::NP_569861	FBgn0025616	6.2297	0	12.4594	Inf	Inf	0.0043579	0.0292254	CG13359	0	0	0	20.0321	12.1852	5.16086	CG13359	0	0	0	30	14	7
49815	Cht4	Chitinase 4	NP_524962::NM_080223	FBgn0022700	6.25845	0	12.5169	Inf	Inf	0.0043916	0.0293961	Cht4	0	0	0	10.0161	11.3148	16.2199	Cht4	0	0	0	15	13	22
31412	CG15471	CG15471 gene product from transcript CG15471-RB	NP_001138156::NM_131959::NP_572187::NM_001144684	FBgn0029726	6.06828	0	12.1366	Inf	Inf	0.00541737	0.0347058	CG15471	0	0	0	8.6806	17.4074	10.3217	CG15471	0	0	0	13	20	14
318030	CG32440	CG32440 gene product from transcript CG32440-RA	NM_168900::NP_730626	FBgn0052440	5.89558	0	11.7912	Inf	Inf	0.00561231	0.0356604	CG32440	0	0	0	20.6999	4.35184	10.3217	CG32440	0	0	0	31	5	14
40071	CG14075	CG14075 gene product from transcript CG14075-RA	NM_140823::NP_649080	FBgn0036835	5.84508	0	11.6902	Inf	Inf	0.00645893	0.0398855	CG14075	0	0	0	9.34834	13.9259	11.7963	CG14075	0	0	0	14	16	16
39515	CG10116	CG10116 gene product from transcript CG10116-RA	NM_140395::NP_648652	FBgn0036367	5.76756	0	11.5351	Inf	Inf	0.00699527	0.042644	CG10116	0	0	0	8.01286	14.7963	11.7963	CG10116	0	0	0	12	17	16
31413	CG6978	CG6978 gene product from transcript CG6978-RA	NP_572188::NM_131960	FBgn0029727	5.24364	0	10.4873	Inf	Inf	0.0108053	0.0597684	CG6978	0	0	0	8.01286	8.70369	14.7453	CG6978	0	0	0	12	10	20
42756	CG4434	CG4434 gene product from transcript CG4434-RA	NP_651140::NM_142883	FBgn0039071	5.2095	0	10.419	Inf	Inf	0.0113702	0.0621226	CG4434	0	0	0	8.01286	12.1852	11.059	CG4434	0	0	0	12	14	15
31720	CG15333	CG15333 gene product from transcript CG15333-RA	NM_132203::NP_572431	FBgn0029989	5.08538	0	10.1708	Inf	Inf	0.0120373	0.0647999	CG15333	0	0	0	12.0193	5.22221	13.2708	CG15333	0	0	0	18	6	18
40367	sa	spermatocyte arrest	NM_141054::NP_649311	FBgn0002842	4.6932	0	9.3864	Inf	Inf	0.0175426	0.0871086	sa	0	0	0	12.687	9.57406	5.89813	sa	0	0	0	19	11	8
34983	CG4580	CG4580 gene product from transcript CG4580-RA	NM_135951::NP_609795	FBgn0032585	4.5637	0	9.12739	Inf	Inf	0.019704	0.0948704	CG4580	0	0	0	6.67738	5.22221	15.4826	CG4580	0	0	0	10	6	21
10178778	CG42761	CG42761 gene product from transcript CG42761-RA	NM_001202291::NP_001189220	FBgn0261819	19.4121	0	38.8242	Inf	Inf	0.0213595	0.100344	CG42761	0	0	0	20.6999	4.35184	91.421	CG42761	0	0	0	31	5	124
35834	CG12780	CG12780 gene product from transcript CG12780-RA	NM_136544::NP_610388	FBgn0033301	4.34749	0	8.69499	Inf	Inf	0.0229094	0.105363	CG12780	0	0	0	14.0225	1.74074	10.3217	CG12780	0	0	0	21	2	14
36398	CG13148	CG13148 gene product from transcript CG13148-RC	NM_136967::NP_001260924::NM_001273994::NP_610811::NP_725220::NP_001260923::NM_001273995::NM_165944	FBgn0033767	4.40469	0	8.80939	Inf	Inf	0.0232224	0.10639	CG13148	0	0	0	9.34834	10.4444	6.63539	CG13148	0	0	0	14	12	9
39008	CG13311	CG13311 gene product from transcript CG13311-RA	NP_648258::NM_140001	FBgn0035929	5.08674	0	10.1735	Inf	Inf	0.0238035	0.108433	CG13311	0	0	0	11.3516	0	19.1689	CG13311	0	0	0	17	0	26
34345	CG13135	CG13135 gene product from transcript CG13135-RC	NM_001273386::NM_164888::NP_001260315::NP_723521	FBgn0032184	21.9125	0	43.825	Inf	Inf	0.0250395	0.112725	CG13135	0	0	0	12.0193	106.185	13.2708	CG13135	0	0	0	18	122	18
40442	CS-2	Chitin synthase 2	NM_079485::NP_524209::NP_001137997::NM_001144525	FBgn0029091	4.14574	0	8.29147	Inf	Inf	0.0285346	0.124302	CS-2	0	0	0	13.3548	7.83332	3.68633	CS-2	0	0	0	20	9	5
3772449	CG14245	CG14245 gene product from transcript CG14245-RA	NM_143243::NP_651500	FBgn0039452	10.1343	0	20.2687	Inf	Inf	0.0285431	0.124302	CG14245	0	0	0	13.3548	1.74074	45.7105	CG14245	0	0	0	20	2	62
39345	CG14127	CG14127 gene product from transcript CG14127-RA	NP_648520::NM_140263	FBgn0036219	4.18311	0	8.36621	Inf	Inf	0.0285881	0.12446	CG14127	0	0	0	6.67738	9.57406	8.84719	CG14127	0	0	0	10	11	12
42654	CG33093	CG33093 gene product from transcript CG33093-RA	NP_788715::NM_176538	FBgn0053093	4.10199	0	8.20398	Inf	Inf	0.0302249	0.129804	CG33093	0	0	0	11.3516	9.57406	3.68633	CG33093	0	0	0	17	11	5
35404	dimm	dimmed	NP_523611::NM_001273745::NM_078887::NP_001260674	FBgn0023091	4.58928	0	9.17856	Inf	Inf	0.0305017	0.130522	dimm	0	0	0	19.3644	5.22221	2.94906	dimm	0	0	0	29	6	4
34299	ppk11	pickpocket 11	NP_001033887::NM_001038798	FBgn0065109	4.03482	0	8.06963	Inf	Inf	0.0308435	0.131747	ppk11	0	0	0	13.3548	3.48148	7.37266	ppk11	0	0	0	20	4	10
34452	CG18302	CG18302 gene product from transcript CG18302-RA	NM_135576::NP_609420	FBgn0032266	4.05025	0	8.10051	Inf	Inf	0.0331625	0.139278	CG18302	0	0	0	4.00643	12.1852	8.10993	CG18302	0	0	0	6	14	11
37487	CG13492	CG13492 gene product from transcript CG13492-RD	NM_166487::NP_726121	FBgn0034662	4.08564	0	8.17128	Inf	Inf	0.0382772	0.15501	CG13492	0	0	0	0	15.6666	8.84719	CG13492	0	0	0	0	18	12
40766	Osi12	Osiris 12	NP_649631::NM_141374	FBgn0037419	3.73633	0	7.47267	Inf	Inf	0.0422986	0.167024	Osi12	0	0	0	7.34512	6.96295	8.10993	Osi12	0	0	0	11	8	11
34451	CG18301	CG18301 gene product from transcript CG18301-RA	NP_609419::NM_135575	FBgn0032265	3.67839	0	7.35679	Inf	Inf	0.0440398	0.172095	CG18301	0	0	0	10.6838	6.96295	4.4236	CG18301	0	0	0	16	8	6
5740622	CG34426	CG34426 gene product from transcript CG34426-RA	NP_001097552::NM_001104082	FBgn0085455	7.91293	0	15.8259	Inf	Inf	0.0444089	0.173064	CG34426	0	0	0	11.3516	0	36.126	CG34426	0	0	0	17	0	49
37271	Obp56h	Odorant-binding protein 56h	NP_611448::NM_001202050::NM_137604::NP_001188979	FBgn0034475	192.672	0	385.344	Inf	Inf	0.0445572	0.173429	Obp56h	0	0	0	0	0	1156.03	Obp56h	0	0	0	0	0	1568
37855	CG13564	CG13564 gene product from transcript CG13564-RA	NP_611882::NM_138038	FBgn0034973	3.6572	0	7.3144	Inf	Inf	0.0446984	0.173795	CG13564	0	0	0	9.34834	5.22221	7.37266	CG13564	0	0	0	14	6	10
318741	CG31446	CG31446 gene product from transcript CG31446-RB	NP_001262610::NM_169666::NM_001275681::NP_732053	FBgn0051446	3.54331	0	7.08661	Inf	Inf	0.0484496	0.18423	CG31446	0	0	0	13.3548	3.48148	4.4236	CG31446	0	0	0	20	4	6
31271	w	white	NM_057439::NP_476787	FBgn0003996	6703.47	0.98388	13406	13625.6	13.734	1.65288e-51	1.68487e-48	w	2.95164	0	0	17813.3	11849.2	10555.4	w	2	0	0	26677	13614	14317
50126	IM4	Immune induced molecule 4	NP_652295::NM_144038	FBgn0040653	10232.6	3.62365	20461.6	5646.68	12.4632	8.68524e-35	3.26176e-32	IM4	0	4.65782	6.21312	16153.3	16416.9	28814.6	IM4	0	3	6	24191	18862	39083
3885603	IM14	Immune induced molecule 14	NM_001038873::NP_001033962	FBgn0067905	2142.43	1.72587	4283.13	2481.72	11.2771	4.31325e-70	1.53886e-66	IM14	0	0	5.1776	4139.98	3751.29	4958.11	IM14	0	0	5	6200	4310	6725
40481	CG14456	CG14456 gene product from transcript CG14456-RB	NM_001144526::NP_649403::NP_001137998::NM_141146	FBgn0037176	630.232	0.690347	1259.77	1824.84	10.8336	0.0433429	0.170206	CG14456	0	0	2.07104	27.3773	0	3751.95	CG14456	0	0	2	41	0	5089
41169	Fst	Frost	NM_079570::NP_524294	FBgn0037724	536.012	0.690347	1071.33	1551.88	10.5998	1.77132e-05	0.0002919	Fst	0	0	2.07104	737.851	359.462	2116.69	Fst	0	0	2	1105	413	2871
37099	IM23	Immune induced molecule 23	NP_611318::NM_137474	FBgn0034328	2446.11	4.83243	4887.39	1011.37	9.9821	2.03836e-66	5.81789e-63	IM23	0	0	14.4973	5856.73	4625.14	4180.3	IM23	0	0	14	8771	5314	5670
50209	IM3	Immune induced molecule 3	NM_144111::NP_652368	FBgn0040736	18601.4	47.3977	37155.4	783.907	9.61454	1.53782e-74	1.09731e-70	IM3	13.2824	26.3943	102.517	43774.2	37516.4	30175.6	IM3	9	17	99	65556	43104	40929
49802	IM2	Immune induced molecule 2	NM_166277::NP_725776	FBgn0025583	17189.1	45.0775	34333.1	761.645	9.57297	1.40485e-52	1.70024e-49	IM2	17.7098	20.1839	97.3389	42764.6	34494.5	25740.2	IM2	12	13	94	64044	39632	34913
30980	y	yellow	NM_057444::NP_476792	FBgn0004034	1018.88	4.0388	2033.72	503.544	8.97598	1.73679e-54	3.54081e-51	y	5.90328	0	6.21312	2029.92	1875.65	2195.58	y	4	0	6	3040	2155	2978
50207	CG15065	CG15065 gene product from transcript CG15065-RA	NM_144109::NP_652366	FBgn0040734	1574.19	6.5583	3141.83	479.062	8.90407	1.12951e-39	5.55837e-37	CG15065	0	0	19.6749	4071.87	2528.42	2825.2	CG15065	0	0	19	6098	2905	3832
34291	Cyp4e3	Cytochrome P450-4e3	NM_078803::NP_523527	FBgn0015035	53935.7	234.711	107637	458.593	8.84107	5.56309e-12	3.18839e-10	Cyp4e3	163.816	518.57	21.7459	45943.1	159532	117435	Cyp4e3	111	334	21	68804	183292	159285
50208	CG16836	CG16836 gene product from transcript CG16836-RA	NP_652367::NM_144110	FBgn0040735	3464.43	18.6133	6910.25	371.253	8.53626	2.35289e-19	3.16775e-17	CG16836	1.47582	1.55261	52.8115	9818.42	6301.47	4610.86	CG16836	1	1	51	14704	7240	6254
38923	eIF4E-3	eukaryotic translation initiation factor 4E-3	NP_648194::NM_139937	FBgn0035860	168.304	1.03507	335.573	324.203	8.34075	2.11094e-30	6.27608e-28	eIF4E-3	0	3.10521	0	307.827	342.055	356.837	eIF4E-3	0	2	0	461	393	484
42626	CG7059	CG7059 gene product from transcript CG7059-RA	NM_176536::NM_170008::NP_732730::NM_142777::NP_651034::NP_788713	FBgn0038957	1749.05	12.5896	3485.51	276.857	8.113	2.95917e-54	5.27879e-51	CG7059	10.3307	7.76303	19.6749	2962.75	4253.49	3240.28	CG7059	7	5	19	4437	4887	4395
40757	Osi3	Osiris 3	NP_001262304::NP_649622::NM_141365::NM_001275375	FBgn0037411	188.978	1.38069	376.576	272.744	8.0914	1.28361e-30	3.89753e-28	Osi3	0	0	4.14208	446.717	276.777	406.234	Osi3	0	0	4	669	318	551
326125	CG31207	CG31207 gene product from transcript CG31207-RA	NP_732581::NM_169943	FBgn0051207	457.437	3.39964	911.475	268.109	8.06668	2.27241e-42	1.40998e-39	CG31207	2.95164	3.10521	4.14208	797.947	788.554	1147.92	CG31207	2	2	4	1195	906	1557
39546	CG9040	CG9040 gene product from transcript CG9040-RA	NM_140420::NP_648677	FBgn0036394	45.2447	0.345173	90.1441	261.156	8.02877	0.00160548	0.0131829	CG9040	0	0	1.03552	16.0257	77.4628	176.944	CG9040	0	0	1	24	89	240
34218	CG32984	CG32984 gene product from transcript CG32984-RA	NP_788014::NM_176000	FBgn0052984	43.5802	0.345173	86.8152	251.512	7.97448	2.01392e-09	7.70527e-08	CG32984	0	0	1.03552	50.0804	83.5554	126.81	CG32984	0	0	1	75	96	172
34129	CG14277	CG14277 gene product from transcript CG14277-RA	NM_135356::NP_609200	FBgn0032008	1179.67	9.46555	2349.87	248.255	7.95568	4.54819e-12	2.62782e-10	CG14277	1.47582	6.21042	20.7104	1802.23	1611.92	3635.46	CG14277	1	4	20	2699	1852	4931
34060	Uro	Urate oxidase	NM_057431::NP_476779	FBgn0003961	85.3715	0.690347	170.053	246.329	7.94445	0.0043864	0.0293751	Uro	0	0	2.07104	127.538	19.1481	363.472	Uro	0	0	2	191	22	493
42456	CG31199	CG31199 gene product from transcript CG31199-RA	NM_169917::NP_732546	FBgn0051199	41.324	0.345173	82.3028	238.439	7.89748	0.0180136	0.0887987	CG31199	0	0	1.03552	5.34191	51.3518	190.215	CG31199	0	0	1	8	59	258
31298	ng2	new glue 2	NP_476941::NM_057593	FBgn0010294	266.48	2.41576	530.544	219.617	7.77885	0.0724698	0.243747	ng2	0	3.10521	4.14208	62.7674	22.6296	1506.23	ng2	0	2	4	94	26	2043
33123	CG10918	CG10918 gene product from transcript CG10918-RA	NP_608453::NM_134609	FBgn0031178	304.435	2.76139	606.109	219.494	7.77804	3.44136e-06	6.83055e-05	CG10918	0	0	8.28416	144.899	770.277	903.151	CG10918	0	0	8	217	885	1225
2769008	Dscam4	Down syndrome cell adhesion molecule 4	NP_001261572::NP_001261571::NM_001274643::NM_001144436::NP_001036596::NP_001137909::NM_001144437::NP_001137908::NM_001274642::NM_001043131	FBgn0263219	1786.02	16.4359	3555.6	216.332	7.7571	1.17824e-52	1.68147e-49	Dscam4	7.3791	23.2891	18.6394	3412.14	3991.51	3263.14	Dscam4	5	15	18	5110	4586	4426
37760	CG11300	CG11300 gene product from transcript CG11300-RA	NM_137981::NP_611825	FBgn0034901	443.196	4.14208	882.251	212.997	7.73469	0.000293801	0.00323573	CG11300	0	0	12.4262	124.867	894.739	1627.15	CG11300	0	0	12	187	1028	2207
39861	Galpha73B	G protein alpha 73B	NP_524118::NM_079394	FBgn0010223	3936.96	39.2776	7834.65	199.469	7.64002	1.75763e-26	4.25137e-24	Galpha73B	53.1295	38.8152	25.888	5338.57	10219.9	7945.52	Galpha73B	36	25	25	7995	11742	10777
37100	IM1	Immune induced molecule 1	NM_137475::NP_611319	FBgn0034329	1755.02	18.0872	3491.96	193.063	7.59292	4.76965e-50	4.53785e-47	IM1	11.8066	3.10521	39.3498	3536.34	3285.64	3653.89	IM1	8	2	38	5296	3775	4956
2768672	CG33333	CG33333 gene product from transcript CG33333-RA	NP_996225::NM_206503	FBgn0053333	225.805	2.41621	449.194	185.908	7.53845	0.121984	0.350128	CG33333	0	0	7.24864	1.33548	0	1346.25	CG33333	0	0	7	2	0	1826
31924	CG15249	CG15249 gene product from transcript CG15249-RB	NM_001103459::NM_001103458::NP_001096929::NP_001096928	FBgn0030161	80.2204	0.862709	159.578	184.973	7.53117	2.25862e-19	3.06979e-17	CG15249	0	1.55261	1.03552	144.899	196.703	137.131	CG15249	0	1	1	217	226	186
37267	Obp56e	Odorant-binding protein 56e	NM_137601::NP_611445	FBgn0034471	711.838	8.0758	1415.6	175.289	7.45359	1.41265e-08	4.64514e-07	Obp56e	11.8066	12.4208	0	1055.03	849.48	2342.29	Obp56e	8	8	0	1580	976	3177
38653	Tektin-C	Tektin C	NP_523940::NM_001104050::NM_001274520::NP_001261449::NP_001097520::NM_079216	FBgn0035638	440.506	5.07342	875.938	172.652	7.43173	5.5955e-40	2.85191e-37	Tektin-C	5.90328	6.21042	3.10656	968.888	853.832	805.094	Tektin-C	4	4	3	1451	981	1092
37102	CG15067	CG15067 gene product from transcript CG15067-RA	NM_137476::NM_001169722::NP_001163193::NP_611320	FBgn0034331	1223	15.0144	2430.99	161.911	7.33906	5.60666e-34	1.95632e-31	CG15067	0	4.65782	40.3853	2712.35	2853.94	1726.68	CG15067	0	3	39	4062	3279	2342
31300	ng1	new glue 1	NM_057307::NP_476655	FBgn0002933	187.259	2.41576	372.103	154.031	7.26708	0.0884336	0.280017	ng1	0	3.10521	4.14208	43.403	15.6666	1057.24	ng1	0	2	4	65	18	1434
32139	CG15740	CG15740 gene product from transcript CG15740-RB	NM_132525::NP_572753	FBgn0030340	191.708	2.53694	380.879	150.133	7.2301	1.04028e-09	4.15849e-08	CG15740	2.95164	1.55261	3.10656	591.616	233.259	317.762	CG15740	2	1	3	886	268	431
37101	CG18107	CG18107 gene product from transcript CG18107-RA	NM_145336::NP_663309	FBgn0034330	547.84	7.8851	1087.79	137.956	7.10806	1.0065e-40	5.74548e-38	CG18107	2.95164	15.5261	5.1776	1145.17	945.221	1172.99	CG18107	2	10	5	1715	1086	1591
34450	Lip4	Lipase 4	NM_001273427::NM_001201856::NP_609418::NP_001188785::NM_135574::NP_001260356	FBgn0032264	3674.73	54.4693	7294.98	133.928	7.06532	1.84066e-32	5.97002e-30	Lip4	42.7988	66.7621	53.8471	6893.06	9398.24	5593.64	Lip4	29	43	52	10323	10798	7587
36189	Cpr47Eb	Cuticular protein 47Eb	NM_136811::NP_610655	FBgn0033598	64581.8	1017.76	128146	125.91	6.97625	1.85923e-53	2.94811e-50	Cpr47Eb	652.313	2147.25	253.703	127534	153542	103362	Cpr47Eb	442	1383	245	190994	176410	140196
36664	Cyp6a20	CG10245 gene product from transcript CG10245-RB	NM_137158::NP_611002	FBgn0033980	205.255	3.3992	407.111	119.767	6.90409	8.946e-26	2.02648e-23	Cyp6a20	2.95164	6.21042	1.03552	313.837	380.351	527.145	Cyp6a20	2	4	1	470	437	715
2768831::36486	CG33470::IM10	CG33470 gene product from transcript CG33470-RA::Immune induced molecule 10	NM_206108::NP_995830::NM_206107::NP_995829::NP_725288::NM_165981::NP_725287::NM_165982	FBgn0033835	7422.39	125.597	14719.2	117.194	6.87275	7.10662e-48	5.63436e-45	CG33470::IM10	81.1701	45.0256	250.596	13880.9	18117.6	12159	CG33470::IM10	55	29	242	20788	20816	16492
40211	CG7290	CG7290 gene product from transcript CG7290-RB	NP_649188::NM_140931::NM_001275164::NP_001262093	FBgn0036949	94.2687	1.67423	186.863	111.612	6.80234	0.0971933	0.299578	CG7290	2.95164	0	2.07104	35.3901	1.74074	523.459	CG7290	2	0	2	53	2	710
3885606	CG34043	CG34043 gene product from transcript CG34043-RB	NP_001033893::NM_001038804	FBgn0054043	323.636	5.91099	641.361	108.503	6.76159	1.25199e-08	4.19416e-07	CG34043	7.3791	3.10521	7.24864	962.879	297.666	663.539	CG34043	5	2	7	1442	342	900
10178969	CG42715	CG42715 gene product from transcript CG42715-RA	NP_001188930::NM_001202001	FBgn0261632	27.7091	0.517535	54.9007	106.081	6.72902	3.54232e-09	1.30187e-07	CG42715	0	1.55261	0	65.4383	60.9258	38.3378	CG42715	0	1	0	98	70	52
41661	CG9759	CG9759 gene product from transcript CG9759-RA	NP_650296::NM_142039	FBgn0038160	314.945	5.98867	623.901	104.18	6.70294	0.0104764	0.0583789	CG9759	2.95164	1.55261	13.4618	315.172	160.148	1396.38	CG9759	2	1	13	472	184	1894
41727	CG9649	CG9649 gene product from transcript CG9649-RA	NP_650343::NM_142086	FBgn0038211	52.5899	1.03507	104.145	100.616	6.65272	6.295e-06	0.000116553	CG9649	0	3.10521	0	82.1318	54.8332	175.469	CG9649	0	2	0	123	63	238
8674022	CG14397	CG14397 gene product from transcript CG14397-RA	NP_001163027::NM_001169556	FBgn0032914	23.8539	0.517535	47.1903	91.1828	6.51069	4.14936e-08	1.2762e-06	CG14397	0	1.55261	0	40.0643	32.2037	69.303	CG14397	0	1	0	60	37	94
36162	Obp47a	Odorant-binding protein 47a	NM_136788::NP_995810::NM_206088::NP_610632	FBgn0033573	46.3605	1.03507	91.6859	88.5794	6.4689	0.145648	0.392224	Obp47a	0	3.10521	0	2.00321	1.74074	271.314	Obp47a	0	2	0	3	2	368
43598	CecB	Cecropin B	NP_524590::NM_079851	FBgn0000278	14.4649	0.345173	28.5846	82.8123	6.37177	0.141435	0.384605	CecB	0	0	1.03552	5.34191	77.4628	2.94906	CecB	0	0	1	8	89	4
39636	CG18649	CG18649 gene product from transcript CG18649-RB	NP_001261858::NM_140482::NP_648739::NM_001274929	FBgn0036469	281.807	6.90302	556.711	80.6475	6.33356	0.00326784	0.0231901	CG18649	0	3.10521	17.6038	145.567	399.499	1125.07	CG18649	0	2	17	218	459	1526
42627	CG13857	CG13857 gene product from transcript CG13857-RA	NM_142778::NP_651035	FBgn0038958	135.159	3.34845	266.969	79.7289	6.31703	1.35006e-22	2.4701e-20	CG13857	5.90328	0	4.14208	204.996	309.851	286.059	CG13857	4	0	4	307	356	388
41764	CG8087	CG8087 gene product from transcript CG8087-RA	NP_731917::NM_169585	FBgn0038241	78.4523	2.0194	154.885	76.6986	6.26113	0.062302	0.220599	CG8087	2.95164	0	3.10656	4.67417	67.0184	392.963	CG8087	2	0	3	7	77	533
39635	CG13461	CG13461 gene product from transcript CG13461-RA	NP_648738::NM_140481	FBgn0036468	79.8251	2.07104	157.579	76.087	6.24958	0.012354	0.0661851	CG13461	0	0	6.21312	40.732	91.3887	340.617	CG13461	0	0	6	61	105	462
42264	CG14292	CG14292 gene product from transcript CG14292-RA	NM_142502::NP_650759	FBgn0038658	37.7674	1.03507	74.4997	71.9755	6.16943	0.00141111	0.0119089	CG14292	0	3.10521	0	74.7867	13.0555	135.657	CG14292	0	2	0	112	15	184
43599	CecC	Cecropin C	NP_524591::NM_079852	FBgn0000279	113.098	3.10566	223.09	71.8334	6.16658	0.00241036	0.0182556	CecC	0	6.21042	3.10656	147.57	446.499	75.2011	CecC	0	4	3	221	513	102
32058	antdh	CG1386 gene product from transcript CG1386-RA	NM_132467::NP_572695	FBgn0026268	1098.64	30.2938	2166.99	71.5324	6.16053	8.43277e-07	1.99575e-05	antdh	33.9439	37.2625	19.6749	2057.3	965.239	3478.42	antdh	23	24	19	3081	1109	4718
38659	CG18586	CG18586 gene product from transcript CG18586-RC	NM_139736::NP_647993::NP_001261453::NM_001274524	FBgn0035642	35.4203	0.98388	69.8568	71.0013	6.14977	1.98748e-10	8.94744e-09	CG18586	2.95164	0	0	90.1447	72.2406	47.185	CG18586	2	0	0	135	83	64
317909	CG32198	CG32198 gene product from transcript CG32198-RB	NM_168767::NP_730339	FBgn0052198	83.0071	2.41621	163.598	67.7084	6.08126	0.0457974	0.177025	CG32198	0	0	7.24864	70.1125	26.9814	393.7	CG32198	0	0	7	105	31	534
33542	CG15406	CG15406 gene product from transcript CG15406-RA	NP_608761::NM_134917	FBgn0031517	11.5553	0.345173	22.7654	65.9534	6.04338	0.0409562	0.163037	CG15406	0	0	1.03552	18.0289	0.870369	49.3968	CG15406	0	0	1	27	1	67
40468	laza	lazaro	NM_141134::NP_649391	FBgn0037163	734.793	22.5878	1447	64.061	6.00137	5.01969e-36	1.93611e-33	laza	20.6615	32.6047	14.4973	1198.59	1563.18	1579.22	laza	14	21	14	1795	1796	2142
31299	ng3	new glue 3	NP_525060::NM_080321	FBgn0010295	425.036	13.3059	836.767	62.8867	5.97468	0.13186	0.366533	ng3	8.85492	6.21042	24.8525	48.7449	100.092	2361.46	ng3	6	4	24	73	115	3203
38633	CG5150	CG5150 gene product from transcript CG5150-RA	NP_647977::NM_139720	FBgn0035620	65.3642	2.07014	128.658	62.1495	5.95767	2.71196e-15	2.4189e-13	CG5150	0	6.21042	0	91.4801	132.296	162.199	CG5150	0	4	0	137	152	220
34005	Ndae1	Na[+]-driven anion exchanger 1	NP_001260183::NM_001273248::NP_523501::NM_164744::NP_723263::NM_001273249::NP_001260180::NM_001273251::NM_001273253::NP_723264::NP_001260179::NM_078777::NM_001273250::NP_001260178::NP_001260181::NP_001260177::NP_001260182::NM_001273252::NM_001273254::NM_164743	FBgn0259111	23822.2	777.545	46866.9	60.2754	5.9135	5.51877e-41	3.2816e-38	Ndae1	631.651	863.249	837.736	44314.4	54265.8	42020.5	Ndae1	428	556	809	66365	62348	56995
42716	CG6688	CG6688 gene product from transcript CG6688-RA	NM_142853::NP_651110	FBgn0039038	34.2558	1.20788	67.3037	55.7204	5.80013	0.0446723	0.173758	CG6688	0	1.55261	2.07104	20.0321	22.6296	159.249	CG6688	0	1	2	30	26	216
34729	CG5945	CG5945 gene product from transcript CG5945-RB	NP_001260439::NP_609626::NM_001273510::NM_135782	FBgn0032494	9.73387	0.345173	19.1226	55.3999	5.79181	0.239659	0.53186	CG5945	0	0	1.03552	1.33548	0	56.0322	CG5945	0	0	1	2	0	76
42598	CG5778	CG5778 gene product from transcript CG5778-RA	NM_142751::NP_001097867::NP_651008::NM_001104397::NP_001262823::NM_001275894	FBgn0038930	1708.25	60.9739	3355.53	55.0322	5.7822	2.67214e-12	1.62273e-10	CG5778	75.2668	90.0512	17.6038	2857.25	2330.85	4878.49	CG5778	51	58	17	4279	2678	6617
50061	CG13841	CG13841 gene product from transcript CG13841-RA	NM_143984::NP_652241	FBgn0040588	72.2264	2.58768	141.865	54.8233	5.77672	2.7452e-05	0.000428629	CG13841	0	7.76303	0	44.7385	161.889	218.968	CG13841	0	5	0	67	186	297
36470	CG4714	CG4714 gene product from transcript CG4714-RA	NM_137013::NP_610857	FBgn0033819	13.6083	0.49194	26.7247	54.3252	5.76355	6.27953e-05	0.000883779	CG4714	1.47582	0	0	21.3676	37.4259	21.3807	CG4714	1	0	0	32	43	29
32913	Muc18B	Mucin 18B	NM_133137::NP_573365	FBgn0031000	46.1326	1.67423	90.591	54.1091	5.7578	0.192416	0.463143	Muc18B	2.95164	0	2.07104	2.67095	0	269.102	Muc18B	2	0	2	4	0	365
46813	CG6421	CG6421 gene product from transcript CG6421-RA	NP_652048::NM_143791	FBgn0025827	86.6986	3.15005	170.247	54.0459	5.75611	0.00855497	0.0498357	CG6421	7.3791	0	2.07104	29.3805	129.685	351.676	CG6421	5	0	2	44	149	477
50206	CG15068	CG15068 gene product from transcript CG15068-RA	NP_788402::NM_176222	FBgn0040733	4478.13	165.677	8790.58	53.0585	5.72951	1.09858e-29	3.13556e-27	CG15068	88.5492	69.8673	338.615	11046.4	8392.1	6933.25	CG15068	60	45	327	16543	9642	9404
36481	CG10814	CG10814 gene product from transcript CG10814-RA	NM_137024::NP_610868	FBgn0033830	25.7367	0.98388	50.4896	51.3168	5.68136	0.15487	0.406352	CG10814	2.95164	0	0	143.564	3.48148	4.4236	CG10814	2	0	0	215	4	6
246545	CG30334	CG30334 gene product from transcript CG30334-RB	NP_001246281::NM_001259352::NP_725170::NM_165903	FBgn0050334	335.141	12.8813	657.4	51.0353	5.67342	3.56881e-29	9.79434e-27	CG30334	13.2824	20.1839	5.1776	780.586	685.851	505.764	CG30334	9	13	5	1169	788	686
39048	Tequila	CG4821 gene product from transcript CG4821-RA	NP_729451::NP_001163393::NM_168314::NP_648288::NP_729452::NM_140031::NM_001169922::NM_168315	FBgn0023479	3791.09	146.357	7435.82	50.8062	5.66693	1.78471e-06	3.87664e-05	Tequila	126.921	138.182	173.967	12165.5	5949.84	4192.09	Tequila	86	89	168	18219	6836	5686
37314	CG18067	CG18067 gene product from transcript CG18067-RA	NM_137640::NP_611484	FBgn0034512	24432.9	944.551	47921.3	50.7345	5.66489	8.58429e-39	3.71231e-36	CG18067	711.345	1170.66	951.643	47091.6	48628.4	48043.9	CG18067	482	754	919	70524	55871	65165
39638	CG13460	CG13460 gene product from transcript CG13460-RB	NM_140484::NP_648741	FBgn0036471	1744.75	67.6536	3421.85	50.579	5.66047	0.119156	0.344733	CG13460	0	3.10521	199.855	401.311	667.573	9196.66	CG13460	0	2	193	601	767	12474
39545	CG17362	CG17362 gene product from transcript CG17362-RB	NP_648676::NM_140419	FBgn0036393	35.3808	1.38069	69.381	50.2508	5.65107	0.0124806	0.066758	CG17362	0	0	4.14208	9.34834	60.9258	137.869	CG17362	0	0	4	14	70	187
50055	CG5791	CG5791 gene product from transcript CG5791-RB	NP_001262824::NM_143978::NM_001275895::NP_652235	FBgn0040582	316.501	12.6317	620.37	49.1122	5.61801	1.7635e-05	0.000291241	CG5791	17.7098	17.0787	3.10656	413.33	379.481	1068.3	CG5791	12	11	3	619	436	1449
2768831::36486	CG33470::IM10	CG33470 gene product from transcript CG33470-RA::Immune induced molecule 10	NP_995830::NM_206108::NM_206107::NP_995829::NM_165981::NM_165982::NP_725287::NP_725288	FBgn0053470	6754.57	271.555	13237.6	48.7474	5.60725	1.75123e-36	7.14052e-34	CG33470::IM10	181.526	190.971	442.167	12476.7	16198.4	11037.6	CG33470::IM10	123	123	427	18685	18611	14971
33250	CG13947	CG13947 gene product from transcript CG13947-RA	NM_134698::NP_608542	FBgn0031277	17.0634	0.690347	33.4364	48.4342	5.59795	0.00886801	0.051237	CG13947	0	0	2.07104	6.67738	62.6666	30.9652	CG13947	0	0	2	10	72	42
33229	Ets21C	Ets at 21C	NP_523445::NP_001097047::NM_001103577::NM_078721	FBgn0005660	3710.83	154.887	7266.77	46.9166	5.55203	1.18648e-36	4.98006e-34	Ets21C	191.857	128.866	143.937	7443.28	8043.08	6313.95	Ets21C	130	83	139	11147	9241	8564
40826	pb	proboscipedia	NP_996162::NM_206441::NP_996163::NM_206440::NM_057321::NP_996161::NM_206439::NP_476669	FBgn0051481	19.9773	0.837114	39.1175	46.729	5.54625	0.205448	0.483661	pb	1.47582	0	1.03552	1.33548	1.74074	114.276	pb	1	0	1	2	2	155
38252	CG1887	CG1887 gene product from transcript CG1887-RD	NP_647675::NM_001274370::NP_001097477::NM_139418::NP_001261299::NM_001104007	FBgn0035290	52.8128	2.41576	103.21	42.7234	5.41696	0.000854385	0.00785626	CG1887	0	3.10521	4.14208	60.0964	60.0555	189.477	CG1887	0	2	4	90	69	257
41486	Cyp313a5	CG15807 gene product from transcript CG15807-RA	NM_141911::NP_650168	FBgn0038005	15.0905	0.690347	29.4906	42.7186	5.41679	0.261901	0.560357	Cyp313a5	0	0	2.07104	0	0	88.4719	Cyp313a5	0	0	2	0	0	120
39531	CG13737	CG13737 gene product from transcript CG13737-RA	NP_729931::NM_168562::NP_648666::NM_140409	FBgn0036382	216.411	10.0073	422.814	42.2505	5.4009	4.01093e-08	1.23896e-06	CG13737	0	18.6313	11.3907	646.371	350.759	271.314	CG13737	0	12	11	968	403	368
42344	CG31219	CG31219 gene product from transcript CG31219-RA	NM_169869::NP_732441::NP_001097837::NM_001104367	FBgn0051219	117.931	5.47024	230.391	42.1173	5.39634	1.80807e-06	3.90954e-05	CG31219	2.95164	6.21042	7.24864	209.67	120.981	360.523	CG31219	2	4	7	314	139	489
40100	CG14086	CG14086 gene product from transcript CG14086-RC	NP_001262042::NM_001275113::NM_140845::NP_649102	FBgn0036860	57.1848	2.70975	111.66	41.2067	5.36481	2.34637e-06	4.91705e-05	CG14086	2.95164	0	5.1776	164.264	118.37	52.3459	CG14086	2	0	5	246	136	71
36484	AttC	Attacin-C	NP_523729::NM_079005	FBgn0041579	57.0342	2.76049	111.308	40.3218	5.33349	0.0167547	0.0839557	AttC	0	6.21042	2.07104	239.718	27.8518	66.3539	AttC	0	4	2	359	32	90
35806	CG30371	CG30371 gene product from transcript CG30371-RA	NP_610370::NM_136526	FBgn0050371	14.2315	0.690347	27.7727	40.2301	5.3302	0.00407284	0.0276121	CG30371	0	0	2.07104	8.6806	25.2407	49.3968	CG30371	0	0	2	13	29	67
36839	CG7848	CG7848 gene product from transcript CG7848-RA	NM_137283::NP_611127	FBgn0034127	35.5514	1.72542	69.3774	40.209	5.32945	2.90095e-09	1.07811e-07	CG7848	0	3.10521	2.07104	85.4705	54.8332	67.8285	CG7848	0	2	2	128	63	92
39634	CG12310	CG12310 gene product from transcript CG12310-RA	NP_648737::NM_140480	FBgn0036467	943.082	46.167	1840	39.8553	5.3167	0.014351	0.0744351	CG12310	14.7582	4.65782	119.085	412.662	1279.44	3827.88	CG12310	10	3	115	618	1470	5192
36399	Obp49a	Odorant-binding protein 49a	NP_610812::NM_136968	FBgn0050052	98.5233	4.83153	192.215	39.7835	5.3141	0.20336	0.481591	Obp49a	0	6.21042	8.28416	6.67738	5.22221	564.746	Obp49a	0	4	8	10	6	766
319020	CG31909	CG31909 gene product from transcript CG31909-RC	NM_001169429::NP_001162900::NM_164745::NP_723266	FBgn0051909	63.5101	3.15005	123.87	39.3232	5.29731	2.17517e-13	1.52916e-11	CG31909	7.3791	0	2.07104	155.583	115.759	100.268	CG31909	5	0	2	233	133	136
38107	CG13905	CG13905 gene product from transcript CG13905-RB	NM_138228::NP_612072	FBgn0035176	47.5375	2.36457	92.7104	39.2081	5.29308	0.00265016	0.0196674	CG13905	2.95164	0	4.14208	174.28	33.074	70.7775	CG13905	2	0	4	261	38	96
35209	CG17349	CG17349 gene product from transcript CG17349-RA	NP_609957::NM_136113	FBgn0032771	13.7452	0.690347	26.8001	38.8211	5.27877	0.000172944	0.00205674	CG17349	0	0	2.07104	37.3933	20.8889	22.118	CG17349	0	0	2	56	24	30
40263	CG11796	CG11796 gene product from transcript CG11796-RA	NP_730536::NP_649225::NM_168857::NM_140968	FBgn0036992	12017.9	604.369	23431.4	38.77	5.27687	3.55106e-36	1.4077e-33	CG11796	485.545	1131.85	195.713	17936.8	26123.3	26234.1	CG11796	329	729	189	26862	30014	35583
3772359	CG33704	CG33704 gene product from transcript CG33704-RA	NM_001032274::NP_001027445	FBgn0053704	16.3763	0.837114	31.9154	38.1256	5.25269	0.000608969	0.00594839	CG33704	1.47582	0	1.03552	55.4223	22.6296	17.6944	CG33704	1	0	1	83	26	24
41330	CG4757	CG4757 gene product from transcript CG4757-RB	NM_001275540::NP_650043::NM_141786::NP_001262469	FBgn0027584	772.072	39.5561	1504.59	38.0368	5.24932	0.0822866	0.266586	CG4757	76.7427	29.4995	12.4262	429.356	226.296	3858.11	CG4757	52	19	12	643	260	5233
260693	Or19b	Odorant receptor 19b	NP_728315::NM_167690	FBgn0062565	6.61483	0.345173	12.8845	37.3276	5.22217	0.0533936	0.197558	Or19b	0	0	1.03552	2.67095	8.70369	27.2788	Or19b	0	0	1	4	10	37
33439	Cyp309a2	CG18559 gene product from transcript CG18559-RA	NM_134845::NP_608689	FBgn0041337	6.56953	0.345173	12.7939	37.0651	5.21199	0.0121993	0.0655485	Cyp309a2	0	0	1.03552	20.0321	13.9259	4.4236	Cyp309a2	0	0	1	30	16	6
44631	Ag5r	Antigen 5-related	NM_001258742::NP_524770::NP_001245671::NM_001272618::NM_080031::NP_001259547	FBgn0015010	460.267	24.4256	896.108	36.6873	5.19721	0.000414863	0.00429958	Ag5r	4.42746	29.4995	39.3498	185.631	1164.55	1338.14	Ag5r	3	19	38	278	1338	1815
34031	Obp28a	Odorant-binding protein 28a	NM_078781::NP_523505	FBgn0011283	279.429	14.963	543.895	36.3494	5.18386	0.199929	0.475611	Obp28a	32.468	12.4208	0	4.00643	3.48148	1624.2	Obp28a	22	8	0	6	4	2203
317918	CG32213	CG32213 gene product from transcript CG32213-RB	NP_730413::NM_168797	FBgn0052213	28.0382	1.55306	54.5233	35.1071	5.13369	0.000147114	0.00181457	CG32213	0	1.55261	3.10656	76.1222	17.4074	70.0403	CG32213	0	1	3	114	20	95
40615	CG2022	CG2022 gene product from transcript CG2022-RB	NM_141254::NP_649511	FBgn0037292	8.57017	0.49194	16.6484	33.8423	5.08076	0.00264556	0.0196435	CG2022	1.47582	0	0	11.3516	11.3148	27.2788	CG2022	1	0	0	17	13	37
48341	GstD8	Glutathione S transferase D8	NP_524916::NM_080177	FBgn0010044	12.007	0.690347	23.3236	33.7853	5.07832	0.280082	0.581925	GstD8	0	0	2.07104	0.667738	0	69.303	GstD8	0	0	2	1	0	94
37158	CG18609	CG18609 gene product from transcript CG18609-RA	NP_611365::NM_137521	FBgn0034382	3742.72	220.049	7265.39	33.0172	5.04515	5.62042e-34	1.95632e-31	CG18609	233.18	426.967	0	7207.57	7474.73	7113.88	CG18609	158	275	0	10794	8588	9649
37265	Obp56b	Odorant-binding protein 56b	NP_611443::NM_137599	FBgn0046880	17.4749	1.03552	33.9142	32.7509	5.03346	0.2808	0.58271	Obp56b	0	0	3.10656	0	0	101.743	Obp56b	0	0	3	0	0	138
33120	lcs	la costa	NP_523436::NM_078712	FBgn0028583	79.5893	4.78034	154.398	32.2986	5.0134	0.00358396	0.0249739	lcs	2.95164	3.10521	8.28416	16.0257	200.185	246.984	lcs	2	2	8	24	230	335
41487	Cyp313a2	CG10094 gene product from transcript CG10094-RB	NM_141912::NP_650169	FBgn0038006	11.4042	0.690347	22.118	32.0389	5.00175	0.295777	0.600945	Cyp313a2	0	0	2.07104	0	0	66.3539	Cyp313a2	0	0	2	0	0	90
43649	Npc2h	Niemann-Pick type C-2h	NM_001260447::NM_143567::NP_733400::NM_170521::NP_651824::NP_001247376	FBgn0039801	33.195	2.04455	64.3454	31.4717	4.97598	1.39433e-07	3.90864e-06	Npc2h	1.47582	4.65782	0	94.1511	39.1666	59.7185	Npc2h	1	3	0	141	45	81
37055	CG5767	CG5767 gene product from transcript CG5767-RA	NP_611283::NM_137439	FBgn0034292	49.4343	3.05402	95.8145	31.3732	4.97146	0.0139454	0.0727126	CG5767	2.95164	6.21042	0	184.963	0	102.48	CG5767	2	4	0	277	0	139
45556	Cyp6a17	Cytochrome P450-6a17	NP_652018::NM_143761	FBgn0015714	2074.1	128.492	4019.7	31.2838	4.96734	6.67666e-32	2.11739e-29	Cyp6a17	131.348	215.812	38.3143	3955.68	3766.09	4337.34	Cyp6a17	89	139	37	5924	4327	5883
31297	CG14265	CG14265 gene product from transcript CG14265-RB	NP_570050::NM_130694	FBgn0040393	446.521	27.7606	865.281	31.1694	4.96206	0.014344	0.0744351	CG14265	1.47582	0	81.8061	103.499	817.276	1675.07	CG14265	1	0	79	155	939	2272
36088	Obp46a	Odorant-binding protein 46a	NP_610574::NM_136730	FBgn0033508	7.90875	0.49194	15.3256	31.1533	4.96131	0.245819	0.539622	Obp46a	1.47582	0	0	0	1.74074	44.236	Obp46a	1	0	0	0	2	60
33299	CG5080	CG5080 gene product from transcript CG5080-RB	NP_722684::NM_001272929::NP_608578::NM_164406::NP_001259858::NM_134734	FBgn0031313	1420.49	88.5069	2752.47	31.0989	4.95879	6.90791e-28	1.72952e-25	CG5080	30.9922	38.8152	195.713	2720.37	3226.46	2310.59	CG5080	21	25	189	4074	3707	3134
35449	Ir40a	Ionotropic receptor 40a	NP_001260687::NP_610140::NM_001273758::NM_136296	FBgn0259683	45.5319	2.85606	88.2077	30.8843	4.9488	2.75797e-06	5.6469e-05	Ir40a	4.42746	3.10521	1.03552	138.89	65.2777	60.4558	Ir40a	3	2	1	208	75	82
10178785	CG42832	CG42832 gene product from transcript CG42832-RA	NP_001189087::NM_001202158	FBgn0262021	5.34305	0.345173	10.3409	29.9586	4.9049	0.218558	0.502191	CG42832	0	0	1.03552	2.00321	1.74074	27.2788	CG42832	0	0	1	3	2	37
318894	CG33136	CG33136 gene product from transcript CG33136-RA	NP_788404::NM_176224	FBgn0053136	10.5288	0.690347	20.3672	29.5028	4.88278	0.00175117	0.0141271	CG33136	0	0	2.07104	19.3644	17.4074	24.3298	CG33136	0	0	2	29	20	33
53515	Myo28B1	Myosin 28B1	NP_723295::NM_164760::NM_164758::NM_164759::NP_652630::NP_723294::NP_723296::NM_144373	FBgn0040299	73.6298	4.83198	142.428	29.476	4.88147	8.83038e-05	0.00118661	Myo28B1	0	3.10521	11.3907	69.4448	127.074	230.764	Myo28B1	0	2	11	104	146	313
43194	CG14237	CG14237 gene product from transcript CG14237-RB	NP_651479::NM_143222	FBgn0039428	14.8451	0.98388	28.7063	29.1766	4.86674	0.204248	0.482987	CG14237	2.95164	0	0	0.667738	4.35184	81.0993	CG14237	2	0	0	1	5	110
49847	Cyp6a22	CG10240 gene product from transcript CG10240-RA	NP_652075::NM_143818	FBgn0013773	45.6873	3.05402	88.3205	28.9194	4.85397	1.74731e-10	7.91616e-09	Cyp6a22	2.95164	6.21042	0	116.854	76.5925	71.5148	Cyp6a22	2	4	0	175	88	97
33331	CG18131	CG18131 gene product from transcript CG18131-RG	NM_164425::NM_164422::NP_608601::NP_722711::NM_164424::NP_722712::NP_722710::NM_164421::NM_134757::NM_164423::NP_722709::NP_722708	FBgn0031343	375.496	25.1585	725.833	28.8504	4.85052	6.03493e-08	1.80934e-06	CG18131	11.8066	35.7099	27.9591	990.924	821.628	364.947	CG18131	8	23	27	1484	944	495
40763	Osi9	Osiris 9	NP_649628::NM_141371	FBgn0037416	64.0937	4.33233	123.855	28.5885	4.83737	4.0103e-12	2.34553e-10	Osi9	8.85492	0	4.14208	106.838	140.129	124.598	Osi9	6	0	4	160	161	169
30978	Or1a	Odorant receptor 1a	NP_525029::NM_080290	FBgn0029521	10.082	0.690347	19.4736	28.2085	4.81806	0.00236758	0.0179913	Or1a	0	0	2.07104	20.0321	14.7963	23.5925	Or1a	0	0	2	30	17	32
42717	lmd	lame duck	NM_170044::NP_001262856::NP_732811::NM_001275927	FBgn0039039	297.676	20.478	574.874	28.0727	4.8111	0.00308338	0.0221789	lmd	42.7988	9.31564	9.31968	267.095	351.629	1105.9	lmd	29	6	9	400	404	1500
59214	Or19a	Odorant receptor 19a	NP_525013::NM_080274	FBgn0041626	4.97306	0.345173	9.60094	27.8148	4.79778	0.046445	0.179188	Or19a	0	0	1.03552	2.67095	6.96295	19.1689	Or19a	0	0	1	4	8	26
36235	CG7763	CG7763 gene product from transcript CG7763-RB	NM_136841::NM_001273965::NP_610685::NP_001260894	FBgn0040503	151.606	10.5446	292.667	27.7553	4.79469	0.00043016	0.00442597	CG7763	8.85492	6.21042	16.5683	506.813	238.481	132.708	CG7763	6	4	16	759	274	180
43036	to	takeout	NP_524497::NM_079773	FBgn0039298	35.0265	2.53649	67.5165	26.6181	4.73434	0.0587456	0.21176	to	2.95164	4.65782	0	5.34191	40.9073	156.3	to	2	3	0	8	47	212
246448	CG30090	CG30090 gene product from transcript CG30090-RA	NP_725487::NM_166112	FBgn0050090	51.5012	3.74527	99.2571	26.502	4.72803	0.000129223	0.00162766	CG30090	2.95164	0	8.28416	164.931	63.5369	69.303	CG30090	2	0	8	247	73	94
35282	CG10680	CG10680 gene product from transcript CG10680-RB	NM_136172::NM_001273685::NP_610016::NP_001260614	FBgn0032836	18.2041	1.32905	35.0791	26.394	4.72214	0.0198624	0.0955091	CG10680	2.95164	0	1.03552	7.34512	27.8518	70.0403	CG10680	2	0	1	11	32	95
42720	CG13837	CG13837 gene product from transcript CG13837-RA	NP_651113::NM_142856	FBgn0039042	41.643	3.05492	80.2311	26.2629	4.71495	8.72887e-09	3.03828e-07	CG13837	2.95164	0	6.21312	78.7931	89.648	72.2521	CG13837	2	0	6	118	103	98
318594	CG31106	CG31106 gene product from transcript CG31106-RB	NP_733086::NM_170207	FBgn0051106	9.32051	0.690347	17.9507	26.0024	4.70057	0.0457157	0.176761	CG31106	0	0	2.07104	6.67738	9.57406	37.6006	CG31106	0	0	2	10	11	51
34019	CG15818	CG15818 gene product from transcript CG15818-RA	NM_135272::NP_609116	FBgn0031910	168.334	12.5465	324.121	25.8335	4.69117	1.54148e-06	3.42656e-05	CG15818	2.95164	4.65782	30.0301	497.465	217.592	257.306	CG15818	2	3	29	745	250	349
36472	CG10799	CG10799 gene product from transcript CG10799-RA	NP_610859::NM_137015	FBgn0033821	12.7866	0.98388	24.5893	24.9922	4.64341	0.0737529	0.246538	CG10799	2.95164	0	0	57.4255	10.4444	5.89813	CG10799	2	0	0	86	12	8
37738	CG17662	CG17662 gene product from transcript CG17662-RB	NP_611812::NM_137968	FBgn0034884	52.4122	4.08999	100.734	24.6295	4.62231	4.34172e-10	1.82775e-08	CG17662	2.95164	3.10521	6.21312	91.4801	124.463	86.2601	CG17662	2	2	6	137	143	117
39863	CG13032	CG13032 gene product from transcript CG13032-RA	NP_648911::NM_140654	FBgn0036652	8.75649	0.690347	16.8226	24.3684	4.60694	0.00611579	0.0381295	CG13032	0	0	2.07104	14.6902	12.1852	23.5925	CG13032	0	0	2	22	14	32
31096	CG14787	CG14787 gene product from transcript CG14787-RA	NP_569914::NM_130558	FBgn0027793	51.7871	4.08999	99.4842	24.3238	4.6043	1.08556e-05	0.000188698	CG14787	2.95164	3.10521	6.21312	93.4834	53.0925	151.877	CG14787	2	2	6	140	61	206
36190	CG13223	CG13223 gene product from transcript CG13223-RA	NM_136812::NP_610656	FBgn0033599	75.8589	6.01247	145.705	24.2339	4.59895	3.32036e-13	2.31146e-11	CG13223	1.47582	15.5261	1.03552	146.902	186.259	103.955	CG13223	1	10	1	220	214	141
34490	CG31869	CG31869 gene product from transcript CG31869-RA	NM_164944::NM_001144342::NM_001144343::NP_001137814::NP_001137815::NP_723619	FBgn0051869	7310.89	586.566	14035.2	23.9278	4.58062	9.28847e-17	9.53639e-15	CG31869	423.56	467.334	868.802	10874.1	18437	12794.5	CG31869	287	301	839	16285	21183	17354
42259	CG14298	CG14298 gene product from transcript CG14298-RB	NM_142498::NP_650755::NM_001275787::NP_001262716	FBgn0038654	95.5475	7.73153	183.364	23.7163	4.56781	0.00983077	0.0555403	CG14298	11.8066	6.21042	5.1776	66.7738	118.37	364.947	CG14298	8	4	5	100	136	495
2768836	Fs	Follistatin	NM_144119::NP_652376	FBgn0259878	1515.58	124.658	2906.51	23.3159	4.54324	4.85987e-15	4.15301e-13	Fs	104.783	102.472	166.719	2607.52	3876.62	2235.39	Fs	71	66	161	3905	4454	3032
42050	CG8907	CG8907 gene product from transcript CG8907-RA	NM_142328::NM_001260217::NP_650585::NP_001247146	FBgn0038466	84.6009	7.04889	162.153	23.004	4.52382	6.84843e-13	4.46274e-11	CG8907	1.47582	9.31564	10.3552	180.957	180.166	125.335	CG8907	1	6	10	271	207	170
37910	Pros28.1B	Proteasome 28kD subunit 1B	NM_138076::NP_611920	FBgn0017556	31.806	2.73489	60.8772	22.2594	4.47634	2.1588e-07	5.80193e-06	Pros28.1B	1.47582	4.65782	2.07104	36.7256	67.0184	78.8875	Pros28.1B	1	3	2	55	77	107
34283	CG15828	CG15828 gene product from transcript CG15828-RC	NP_995670::NM_205948	FBgn0032136	234.21	20.4486	447.972	21.9072	4.45333	5.22933e-13	3.517e-11	CG15828	14.7582	24.8417	21.7459	609.645	351.629	382.641	CG15828	10	16	21	913	404	519
36840	CG4409	CG4409 gene product from transcript CG4409-RB	NM_001103867::NP_001097337	FBgn0034128	43.3936	3.79691	82.9902	21.8573	4.45004	3.67268e-08	1.14189e-06	CG4409	0	0	11.3907	89.4769	83.5554	75.9384	CG4409	0	0	11	134	96	103
317919	CG32214	CG32214 gene product from transcript CG32214-RC	NP_001262045::NM_001275116::NM_168795::NP_730409	FBgn0052214	31.2385	2.76094	59.7161	21.6289	4.43489	0.00114031	0.0100577	CG32214	0	3.10521	5.1776	86.806	15.6666	76.6757	CG32214	0	2	5	130	18	104
38868	Snmp2	Sensory neuron membrane protein 2	NP_001261539::NM_001274610::NM_001169901::NP_001036593::NP_001163372::NM_001043128	FBgn0035815	3715.94	329.003	7102.87	21.5891	4.43223	9.99146e-26	2.22794e-23	Snmp2	261.22	257.733	468.055	7349.8	7743.67	6215.15	Snmp2	177	166	452	11007	8897	8430
34376	trk	trunk	NM_057419::NP_476767	FBgn0003751	249.355	22.5174	476.192	21.1477	4.40243	4.25067e-19	5.55298e-17	trk	14.7582	40.3678	12.4262	505.478	578.795	344.303	trk	10	26	12	757	665	467
42362	CG4562	CG4562 gene product from transcript CG4562-RC	NM_001275818::NM_001275817::NP_001262747::NP_001262746::NM_142581::NP_001097841::NP_001262745::NM_001104371::NP_650838::NM_001275816	FBgn0038740	736.43	66.5889	1406.27	21.1187	4.40045	4.03319e-24	8.5907e-22	CG4562	50.1779	100.919	48.6695	1465.02	1504.87	1248.93	CG4562	34	65	47	2194	1729	1694
35669	CG11125	CG11125 gene product from transcript CG11125-RC	NM_001273842::NP_001260771::NP_610280::NM_136436	FBgn0033174	440.932	39.9224	841.941	21.0894	4.39845	3.0475e-21	4.99896e-19	CG11125	16.234	43.473	60.0602	669.074	884.295	972.454	CG11125	11	28	58	1002	1016	1319
42122	AttD	Attacin-D	NM_079667::NP_524391	FBgn0038530	266.529	24.2573	508.801	20.9752	4.39061	0.0827055	0.267518	AttD	4.42746	0	68.3443	163.596	1168.91	193.901	AttD	3	0	66	245	1343	263
2768841	CG33462	CG33462 gene product from transcript CG33462-RA	NP_995844::NM_206122	FBgn0053462	44.6839	4.08999	85.2778	20.8504	4.382	0.00230363	0.0176241	CG33462	2.95164	3.10521	6.21312	58.0932	44.3888	153.351	CG33462	2	2	6	87	51	208
35087	CG15155	CG15155 gene product from transcript CG15155-RA	NM_001273607::NM_136024::NP_609868::NP_001260536	FBgn0032669	10.734	0.98388	20.4842	20.8198	4.37988	0.00495316	0.0323508	CG15155	2.95164	0	0	36.0579	6.96295	18.4316	CG15155	2	0	0	54	8	25
41889	Rh6	Rhodopsin 6	NM_079644::NP_524368	FBgn0019940	72.501	6.67086	138.331	20.7366	4.37411	0.258167	0.555115	Rh6	13.2824	1.55261	5.1776	4.67417	2.61111	407.708	Rh6	9	1	5	7	3	553
246412	CG30043	CG30043 gene product from transcript CG30043-RA	NP_725143::NM_165889	FBgn0050043	7.48844	0.690347	14.2865	20.6947	4.37119	0.037523	0.152662	CG30043	0	0	2.07104	2.00321	26.1111	14.7453	CG30043	0	0	2	3	30	20
32805	upd2	unpaired 2	NM_133049::NP_573277	FBgn0030904	71.7498	6.64482	136.855	20.5957	4.36427	2.73426e-06	5.60642e-05	upd2	14.7582	3.10521	2.07104	76.7899	128.815	204.96	upd2	10	2	2	115	148	278
41639	CG8784	CG8784 gene product from transcript CG8784-RA	NM_169507::NP_731790	FBgn0038140	518.285	48.0054	988.564	20.5928	4.36407	1.38347e-20	2.19373e-18	CG8784	28.0406	6.21042	109.765	1028.32	1011.37	926.006	CG8784	19	4	106	1540	1162	1256
42451	CG4000	CG4000 gene product from transcript CG4000-RA	NP_650906::NM_142649	FBgn0038820	14.2823	1.32905	27.2356	20.4925	4.35702	0.00764621	0.0457331	CG4000	2.95164	0	1.03552	10.6838	20.8889	50.1341	CG4000	2	0	1	16	24	68
41455	mfas	midline fasciclin	NP_788653::NM_176472::NM_176471::NP_788645::NP_788643::NP_788644::NP_731661::NM_176476::NP_788647::NP_001247066::NP_788654::NM_176478::NM_176475::NP_788655::NP_788646::NP_524324::NP_788652::NM_176477::NP_788651::NP_788650::NM_176468::NP_788648::NM_176470::NM_176466::NM_176473::NM_001260137::NM_176467::NM_169444::NP_788649::NM_079600::NM_176469::NM_176474	FBgn0260745	59156.9	5539.73	112774	20.3573	4.34748	3.20715e-26	7.62821e-24	mfas	4973.51	5488.46	6157.2	117193	104109	117020	mfas	3370	3535	5946	175508	119615	158721
38851	CG14838	CG14838 gene product from transcript CG14838-RA	NM_139881::NP_648138	FBgn0035799	21.9444	2.07014	41.8186	20.2009	4.33635	7.80582e-06	0.00013977	CG14838	0	6.21042	0	44.0707	45.2592	36.126	CG14838	0	4	0	66	52	49
41729	CG9631	CG9631 gene product from transcript CG9631-RA	NM_142088::NP_650345	FBgn0027563	335.441	31.7114	639.17	20.1558	4.33312	2.51093e-21	4.16668e-19	CG9631	11.8066	72.9725	10.3552	640.361	676.277	600.872	CG9631	8	47	10	959	777	815
50074	CG13643	CG13643 gene product from transcript CG13643-RE	NP_001262938::NM_001276008::NP_001262936::NM_143996::NP_001262937::NM_001276007::NP_652253::NM_001276009	FBgn0040601	14.596	1.38069	27.8113	20.143	4.3322	0.21503	0.497277	CG13643	0	0	4.14208	0	10.4444	72.9893	CG13643	0	0	4	0	12	99
117462	TotC	Turandot C	NP_536779::NM_080518	FBgn0044812	5.42445	0.517535	10.3314	19.9626	4.31923	0.230524	0.519306	TotC	0	1.55261	0	28.045	0	2.94906	TotC	0	1	0	42	0	4
39511	CG10140	CG10140 gene product from transcript CG10140-RA	NM_140391::NP_001163440::NP_648648::NM_001169969	FBgn0036363	7.09117	0.690347	13.492	19.5438	4.28864	0.0201865	0.0964774	CG10140	0	0	2.07104	15.358	14.7963	10.3217	CG10140	0	0	2	23	17	14
33592	CG16712	CG16712 gene product from transcript CG16712-RA	NM_134956::NP_608800	FBgn0031561	103.096	10.0948	196.098	19.4257	4.2799	0.00431193	0.0289443	CG16712	14.7582	15.5261	0	196.315	41.7777	350.201	CG16712	10	10	0	294	48	475
33593	CG3604	CG3604 gene product from transcript CG3604-RA	NP_608801::NM_134957	FBgn0031562	522.302	51.2221	993.383	19.3936	4.27751	0.0785296	0.257928	CG3604	70.8394	34.1573	48.6695	349.895	287.222	2343.03	CG3604	48	22	47	524	330	3178
318175	CG32726	CG32726 gene product from transcript CG32726-RA	NM_167127::NP_727188	FBgn0052726	6.98057	0.690347	13.2708	19.2234	4.26479	0.364846	0.676672	CG32726	0	0	2.07104	0	0	39.8124	CG32726	0	0	2	0	0	54
3346149	upd3	unpaired 3	NM_001103544::NP_001097014	FBgn0053542	127.883	12.7345	243.032	19.0845	4.25433	1.64321e-14	1.34001e-12	upd3	11.8066	20.1839	6.21312	164.264	289.833	275	upd3	8	13	6	246	333	373
40207	Ssk	Snakeskin	NP_730487::NM_140927::NM_168831::NP_649184	FBgn0036945	102.656	10.4746	194.838	18.6011	4.21731	2.08821e-10	9.25493e-09	Ssk	2.95164	10.8682	17.6038	148.906	167.981	267.628	Ssk	2	7	17	223	193	363
43683	stops	slow termination of phototransduction	NM_001170309::NP_733416::NM_170537::NP_001163780::NP_733417::NM_170538	FBgn0086704	29.3757	3.05447	55.697	18.2346	4.1886	6.15135e-06	0.000114454	stops	2.95164	3.10521	3.10656	47.4094	83.5554	36.126	stops	2	2	3	71	96	49
35735	phr	photorepair	NM_078929::NP_724613::NP_523653::NM_165564	FBgn0003082	2782.49	292.471	5272.5	18.0274	4.17212	7.46137e-24	1.52116e-21	phr	277.454	287.232	312.727	5187.66	5225.7	5404.16	phr	188	185	302	7769	6004	7330
43146	boss	bride of sevenless	NP_542440::NM_080709	FBgn0000206	6.56286	0.690347	12.4354	18.0132	4.17098	0.029865	0.128879	boss	0	0	2.07104	4.00643	10.4444	22.8552	boss	0	0	2	6	12	31
31057	CG14628	CG14628 gene product from transcript CG14628-RA	NP_569883::NM_130527	FBgn0040365	4.67582	0.49194	8.85971	18.0097	4.1707	0.0560158	0.20492	CG14628	1.47582	0	0	5.34191	8.70369	12.5335	CG14628	1	0	0	8	10	17
36667	Cyp317a1	CG17453 gene product from transcript CG17453-RA	NP_611004::NM_137160	FBgn0033982	428.007	45.9519	810.061	17.6285	4.13984	5.40045e-20	7.86426e-18	Cyp317a1	26.5648	63.6568	47.6339	844.689	952.184	633.311	Cyp317a1	18	41	46	1265	1094	859
3885601	CG34054	CG34054 gene product from transcript CG34054-RA	NP_001033940::NM_001038851	FBgn0054054	34.9245	3.79556	66.0534	17.4028	4.12125	0.00079211	0.0073691	CG34054	0	9.31564	2.07104	92.1479	18.2777	87.7347	CG34054	0	6	2	138	21	119
7354474	CG42393	CG42393 gene product from transcript CG42393-RA	NM_001144495::NP_001137967	FBgn0259739	3.16069	0.345173	5.9762	17.3136	4.11384	0.178089	0.441925	CG42393	0	0	1.03552	6.00964	10.4444	1.47453	CG42393	0	0	1	9	12	2
31594	Apc7	Anaphase promoting complex 7	NP_572329::NM_167079::NP_727101::NM_132101	FBgn0029879	388.496	42.6473	734.345	17.219	4.10593	9.05005e-11	4.334e-09	Apc7	28.0406	60.5516	39.3498	450.723	895.61	856.703	Apc7	19	39	38	675	1029	1162
34022	CG5958	CG5958 gene product from transcript CG5958-RA	NM_135275::NP_609119	FBgn0031913	1000.61	110.121	1891.1	17.1729	4.10206	1.26446e-21	2.20062e-19	CG5958	57.557	122.656	150.15	2250.95	1692	1730.36	CG5958	39	79	145	3371	1944	2347
35613	Tsp42Ed	Tetraspanin 42Ed	NM_078906::NP_523630	FBgn0029507	1198.55	134.487	2262.61	16.824	4.07245	1.25966e-16	1.28404e-14	Tsp42Ed	64.9361	208.049	130.476	1874.34	1964.42	2949.06	Tsp42Ed	44	134	126	2807	2257	4000
42625	CG5379	CG5379 gene product from transcript CG5379-RB	NP_651033::NM_001275904::NP_001262833::NM_142776	FBgn0038956	23.6586	2.65811	44.659	16.8011	4.07048	1.62128e-05	0.000271565	CG5379	5.90328	0	2.07104	41.3998	46.1296	46.4478	CG5379	4	0	2	62	53	63
38632	CG10592	CG10592 gene product from transcript CG10592-RA	NM_139719::NP_647976	FBgn0035619	78.776	8.86943	148.683	16.7635	4.06725	1.74586e-08	5.67543e-07	CG10592	5.90328	12.4208	8.28416	100.161	208.018	137.869	CG10592	4	8	8	150	239	187
34058	CG7191	CG7191 gene product from transcript CG7191-RA	NP_609146::NM_135302	FBgn0031945	102.522	11.5549	193.489	16.7451	4.06567	5.48258e-08	1.64892e-06	CG7191	10.3307	1.55261	22.7814	138.222	167.981	274.263	CG7191	7	1	22	207	193	372
42919	nAcRalpha-96Ab	nicotinic Acetylcholine Receptor alpha 96Ab	NP_733001::NP_524482::NM_079758::NM_170146	FBgn0000039	3.05274	0.345173	5.76032	16.6882	4.06075	0.188343	0.457358	nAcRalpha-96Ab	0	0	1.03552	2.00321	3.48148	11.7963	nAcRalpha-96Ab	0	0	1	3	4	16
33483	CG18557	CG18557 gene product from transcript CG18557-RA	NM_134877::NP_608721	FBgn0031470	32.0349	3.6241	60.4457	16.6788	4.05995	3.35119e-06	6.66084e-05	CG18557	0	1.55261	9.31968	48.0772	46.9999	86.2601	CG18557	0	1	9	72	54	117
42655	CG5326	CG5326 gene product from transcript CG5326-RA	NP_651060::NM_142803	FBgn0038983	471.3	54.6086	887.991	16.261	4.02335	0.0166318	0.0834573	CG5326	25.0889	52.7886	85.9482	316.508	607.518	1739.95	CG5326	17	34	83	474	698	2360
32688	CG9059	CG9059 gene product from transcript CG9059-RF	NM_001272703::NP_001138212::NP_573185::NM_167553::NP_001259632::NP_728041::NM_001144740::NP_001259633::NM_132957::NM_001272704	FBgn0030810	902.523	104.641	1700.4	16.2499	4.02236	3.47474e-16	3.37334e-14	CG9059	94.4525	136.629	82.8416	1971.16	1954.85	1175.2	CG9059	64	88	80	2952	2246	1594
33591	CG16713	CG16713 gene product from transcript CG16713-RA	NP_608799::NM_134955	FBgn0031560	91.1018	10.5706	171.633	16.2368	4.0212	0.0706177	0.239436	CG16713	7.3791	4.65782	19.6749	89.4769	43.5184	381.904	CG16713	5	3	19	134	50	518
38954	CG7120	CG7120 gene product from transcript CG7120-RG	NM_139961::NM_001274649::NM_001259738::NM_001259739::NP_001246667::NP_001261578::NP_001246668::NP_648218	FBgn0035888	1387.06	160.965	2613.15	16.2343	4.02097	2.90416e-06	5.89548e-05	CG7120	119.541	263.943	99.41	4030.47	1843.44	1965.55	CG7120	81	170	96	6036	2118	2666
42692	Takl2	Tak1-like 2	NM_142833::NP_651090	FBgn0039015	17.1383	1.99336	32.2832	16.1954	4.01751	0.000148375	0.00182697	Takl2	4.42746	1.55261	0	26.0418	33.9444	36.8633	Takl2	3	1	0	39	39	50
37607	Obp58b	Odorant-binding protein 58b	NM_137865::NP_611709	FBgn0034768	4.41343	0.517535	8.30933	16.0556	4.005	0.304997	0.611544	Obp58b	0	1.55261	0	1.33548	0	23.5925	Obp58b	0	1	0	2	0	32
33814	CG8965	CG8965 gene product from transcript CG8965-RA	NM_135121::NP_608965	FBgn0031745	1236.04	145.542	2326.53	15.9853	3.99867	1.45197e-20	2.27704e-18	CG8965	104.783	94.709	237.134	1907.06	2450.09	2622.46	CG8965	71	61	229	2856	2815	3557
38217	CG12035	CG12035 gene product from transcript CG12035-RA	NP_647652::NM_139395	FBgn0035263	11.6622	1.38024	21.9442	15.8988	3.99085	0.0021282	0.0166145	CG12035	0	3.10521	1.03552	22.7031	31.3333	11.7963	CG12035	0	2	1	34	36	16
35123	CG10383	CG10383 gene product from transcript CG10383-RA	NM_136052::NP_609896	FBgn0032699	17506	2081.96	32929.9	15.8168	3.98339	5.98378e-18	6.94264e-16	CG10383	2103.04	3064.84	1077.98	34912	40151.9	23726	CG10383	1425	1974	1041	52284	46132	32181
261634	CG31051	CG31051 gene product from transcript CG31051-RA	NP_001263037::NM_001276108::NM_170368::NP_733247	FBgn0051051	122.063	14.5816	229.544	15.7421	3.97655	0.00305375	0.0220547	CG31051	14.7582	18.6313	10.3552	418.672	135.778	134.182	CG31051	10	12	10	627	156	182
41841	CG6499	CG6499 gene product from transcript CG6499-RB	NM_001104330::NP_001097800	FBgn0038309	17.2991	2.07014	32.528	15.7129	3.97388	0.000120021	0.00153892	CG6499	0	6.21042	0	47.4094	24.3703	25.8043	CG6499	0	4	0	71	28	35
2768693	CG33483	CG33483 gene product from transcript CG33483-RB	NM_001202398::NP_996313::NP_001189327::NM_206590	FBgn0053483	2.87391	0.345173	5.40265	15.652	3.96827	0.212702	0.494537	CG33483	0	0	1.03552	2.67095	1.74074	11.7963	CG33483	0	0	1	4	2	16
37732	alphaPS5	CG5372 gene product from transcript CG5372-RA	NP_611808::NM_137964	FBgn0034880	521.107	63.0348	979.179	15.5339	3.95735	4.20826e-20	6.19135e-18	alphaPS5	56.0812	94.709	38.3143	1187.91	834.684	914.947	alphaPS5	38	61	37	1779	959	1241
41728	CG31326	CG31326 gene product from transcript CG31326-RA	NM_142087::NP_650344	FBgn0051326	263.517	32.3268	494.708	15.3033	3.93577	3.48462e-17	3.71112e-15	CG31326	16.234	55.8938	24.8525	532.187	502.203	449.732	CG31326	11	36	24	797	577	610
326132	CG31300	CG31300 gene product from transcript CG31300-RA	NP_651373::NM_143116	FBgn0051300	19.7348	2.4597	37.0099	15.0465	3.91136	7.6302e-05	0.00105005	CG31300	7.3791	0	0	28.7127	51.3518	30.9652	CG31300	5	0	0	43	59	42
34813	nimB1	nimrod B1	NM_001273523::NP_001260452::NP_788045::NM_176031	FBgn0027929	3137.38	391.253	5883.52	15.0376	3.9105	0.000331732	0.00357859	nimB1	221.373	673.831	278.555	9905.9	4250.01	3494.64	nimB1	150	434	269	14835	4883	4740
2768859	CG33226	CG33226 gene product from transcript CG33226-RC	NP_995917::NM_206195	FBgn0069056	20.7409	2.58813	38.8937	15.0278	3.90956	7.48454e-05	0.001033	CG33226	0	4.65782	3.10656	47.4094	28.7222	40.5496	CG33226	0	3	3	71	33	55
40856	CG14610	CG14610 gene product from transcript CG14610-RB	NM_141441::NP_649698	FBgn0037477	35.7202	4.48726	66.9532	14.9208	3.89925	0.00151994	0.0126626	CG14610	0	0	13.4618	43.403	46.1296	111.327	CG14610	0	0	13	65	53	151
3772183	CG10096	CG10096 gene product from transcript CG10096-RA	NM_001032012::NP_001027183::NP_650186::NM_141929	FBgn0038032	328.538	41.2859	615.789	14.9153	3.89872	2.16054e-16	2.14119e-14	CG10096	36.8955	49.6834	37.2787	481.439	577.055	788.875	CG10096	25	32	36	721	663	1070
3771756	CG10097	CG10097 gene product from transcript CG10097-RA	NM_001032011::NP_731699::NM_169464::NP_001027182	FBgn0038033	326.307	41.2859	611.327	14.8072	3.88823	2.48535e-16	2.42934e-14	CG10097	36.8955	49.6834	37.2787	477.433	573.573	782.976	CG10097	25	32	36	715	659	1062
38480	Dpy-30L2	Dpy-30-like 2	NP_647854::NP_001261393::NM_001274464::NM_139597	FBgn0035491	55.2426	6.9986	103.487	14.7868	3.88623	3.96882e-08	1.23128e-06	Dpy-30L2	4.42746	0	16.5683	111.512	105.315	93.6328	Dpy-30L2	3	0	16	167	121	127
5740179	CG34437	CG34437 gene product from transcript CG34437-RA	NM_001104485::NP_001097955	FBgn0085466	1704.33	216.65	3192.02	14.7335	3.88103	6.87146e-07	1.64811e-05	CG34437	181.526	343.126	125.298	4788.35	2501.44	2286.26	CG34437	123	221	121	7171	2874	3101
35691	Corin	CG2105 gene product from transcript CG2105-RC	NP_995773::NM_206051::NM_136453::NP_610297	FBgn0033192	109.086	13.872	204.301	14.7276	3.88045	7.64886e-13	4.93923e-11	Corin	5.90328	29.4995	6.21312	223.025	187.129	202.748	Corin	4	19	6	334	215	275
37423	CG30391	CG30391 gene product from transcript CG30391-RA	NM_137722::NP_611566	FBgn0050391	2.70592	0.345173	5.06668	14.6786	3.87565	0.253016	0.548669	CG30391	0	0	1.03552	1.33548	8.70369	5.16086	CG30391	0	0	1	2	10	7
2768980	Muc68Ca	Mucin 68Ca	NM_206332::NP_996054	FBgn0036181	2576.46	331.525	4821.4	14.5431	3.86226	0.0874814	0.277927	Muc68Ca	661.168	71.4199	261.987	277.111	3263.01	10924.1	Muc68Ca	448	46	253	415	3749	14817
38547	CG12607	CG12607 gene product from transcript CG12607-RC	NM_139646::NP_001137884::NP_001261415::NM_001274486::NP_647903::NM_001144412	FBgn0035545	780.787	100.646	1460.93	14.5155	3.85953	2.757e-20	4.14159e-18	CG12607	95.9283	136.629	69.3799	1829.6	1268.13	1285.05	CG12607	65	88	67	2740	1457	1743
34815	nimB5	nimrod B5	NM_001201873::NM_135848::NP_001188802::NP_609692	FBgn0028936	1271.92	166.062	2377.78	14.3186	3.83982	5.4144e-07	1.32084e-05	nimB5	94.4525	276.364	127.369	3533	1674.59	1925.74	nimB5	64	178	123	5291	1924	2612
8674060	CG42587	CG42587 gene product from transcript CG42587-RA	NM_001169510::NP_001162981	FBgn0260955	2.63875	0.345173	4.93233	14.2894	3.83688	0.254057	0.550257	CG42587	0	0	1.03552	3.33869	2.61111	8.84719	CG42587	0	0	1	5	3	12
38845	ltl	larval translucida	NP_001261524::NM_001274595::NP_729265::NM_168218	FBgn0052372	14385.7	1884.09	26887.4	14.2707	3.83499	9.19313e-09	3.16133e-07	ltl	1766.56	2554.04	1331.68	35000.8	29925	15736.2	ltl	1197	1645	1286	52417	34382	21344
40575	5-HT2	Serotonin receptor 2	NM_001170035::NP_001163505::NP_001097684::NP_001163506::NP_524223::NM_169011::NM_001104214::NM_001170034::NM_079499::NP_730859	FBgn0087012	89.1759	11.6811	166.671	14.2684	3.83475	2.38475e-05	0.000377722	5-HT2	2.95164	21.7365	10.3552	96.822	148.833	254.357	5-HT2	2	14	10	145	171	345
5740676	inaF-A	CG34322 gene product from transcript CG34322-RA	NM_001103490::NP_001096960	FBgn0085351	2.62841	0.345173	4.91164	14.2295	3.83081	0.271252	0.571623	inaF-A	0	0	1.03552	0	9.57406	5.16086	inaF-A	0	0	1	0	11	7
5740497	inaF-C	CG34321 gene product from transcript CG34321-RA	NP_001096959::NM_001103489	FBgn0085350	2.62841	0.345173	4.91164	14.2295	3.83081	0.271252	0.571623	inaF-C	0	0	1.03552	0	9.57406	5.16086	inaF-C	0	0	1	0	11	7
34828	CG15293	CG15293 gene product from transcript CG15293-RA	NM_135858::NP_609702	FBgn0028526	41.4814	5.52098	77.4417	14.0268	3.81012	0.0957317	0.296804	CG15293	0	12.4208	4.14208	179.622	40.9073	11.7963	CG15293	0	8	4	269	47	16
318637	CG31230	CG31230 gene product from transcript CG31230-RA	NP_732366::NM_169830	FBgn0051230	9.04668	1.20788	16.8855	13.9794	3.80523	0.0113318	0.0620402	CG31230	0	1.55261	2.07104	16.0257	19.1481	15.4826	CG31230	0	1	2	24	22	21
318192	CG32755	CG32755 gene product from transcript CG32755-RA	NM_167056::NP_727055	FBgn0052755	3.67861	0.49194	6.86528	13.9555	3.80276	0.117314	0.340976	CG32755	1.47582	0	0	10.6838	6.96295	2.94906	CG32755	1	0	0	16	8	4
40899	alpha-Est8	alpha-Esterase-8	NP_524259::NM_079535	FBgn0015576	617.325	83.0225	1151.63	13.8713	3.79403	2.95461e-17	3.19433e-15	alpha-Est8	67.8877	83.8407	97.3389	984.914	993.961	1476.01	alpha-Est8	46	54	94	1475	1142	2002
42469	CG15696	CG15696 gene product from transcript CG15696-RA	NM_142664::NP_650921	FBgn0038833	3.62625	0.49194	6.76056	13.7426	3.78059	0.124131	0.354011	CG15696	1.47582	0	0	5.34191	6.09258	8.84719	CG15696	1	0	0	8	7	12
42355	CG11453	CG11453 gene product from transcript CG11453-RA	NM_142575::NP_650832	FBgn0038734	2.53545	0.345173	4.72573	13.6909	3.77514	0.268054	0.567337	CG11453	0	0	1.03552	8.01286	1.74074	4.4236	CG11453	0	0	1	12	2	6
39148	CG14168	CG14168 gene product from transcript CG14168-RE	NM_001274726::NP_001261654::NM_140101::NP_001261655::NP_648358::NM_001274725	FBgn0036044	7.21037	0.98388	13.4369	13.657	3.77157	0.0201422	0.0964269	CG14168	2.95164	0	0	5.34191	16.537	18.4316	CG14168	2	0	0	8	19	25
43743	CG2187	CG2187 gene product from transcript CG2187-RA	NM_143633::NP_651890::NM_001202402::NP_001189331	FBgn0017448	3.58888	0.49194	6.68582	13.5907	3.76455	0.123156	0.352357	CG2187	1.47582	0	0	12.0193	4.35184	3.68633	CG2187	1	0	0	18	5	5
39517	CG10089	CG10089 gene product from transcript CG10089-RE	NM_001274874::NP_648654::NM_168549::NP_001261803::NM_168550::NP_729909::NP_729908::NM_140397::NM_168548::NP_729907	FBgn0036369	1291.11	177.043	2405.18	13.5853	3.76398	6.95132e-19	8.77896e-17	CG10089	109.211	131.972	289.946	2771.78	2156.77	2287	CG10089	74	85	280	4151	2478	3102
5740656	CG34278	CG34278 gene product from transcript CG34278-RA	NP_001097817::NM_001104347	FBgn0085307	10.013	1.38069	18.6453	13.5043	3.75535	0.0553927	0.203163	CG34278	0	0	4.14208	2.00321	20.0185	33.9142	CG34278	0	0	4	3	23	46
37299	Cpr56F	Cuticular protein 56F	NM_137626::NP_611470	FBgn0034499	19.5919	2.7093	36.4745	13.4627	3.7509	0.256114	0.552539	Cpr56F	2.95164	3.10521	2.07104	6.67738	1.74074	101.005	Cpr56F	2	2	2	10	2	137
36526	stj	straightjacket	NM_001259374::NM_001259375::NM_137058::NP_001246303::NP_001246304::NP_610902	FBgn0261041	1176.68	163.987	2189.38	13.351	3.73887	5.24926e-13	3.517e-11	stj	115.114	192.523	184.323	2839.89	2135.02	1593.23	stj	78	124	178	4253	2453	2161
38999	Cp15	Chorion protein 15	NM_079255::NP_523979	FBgn0000355	7.05111	0.98388	13.1183	13.3333	3.73696	0.0217354	0.101434	Cp15	2.95164	0	0	10.6838	13.9259	14.7453	Cp15	2	0	0	16	16	20
53501	Ugt86Dj	CG15902 gene product from transcript CG15902-RA	NM_144362::NP_652619	FBgn0040250	4.93168	0.690347	9.173	13.2875	3.732	0.0922129	0.288241	Ugt86Dj	0	0	2.07104	4.67417	9.57406	13.2708	Ugt86Dj	0	0	2	7	11	18
37276	CG16898	CG16898 gene product from transcript CG16898-RA	NM_137608::NP_611452	FBgn0034480	4.89071	0.690347	9.09107	13.1688	3.71906	0.0890739	0.281202	CG16898	0	0	2.07104	17.3612	6.96295	2.94906	CG16898	0	0	2	26	8	4
38842	CG8539	CG8539 gene product from transcript CG8539-RB	NM_001274591::NP_001261520::NM_139873::NP_648130	FBgn0035791	292.49	41.2954	543.684	13.1657	3.71872	1.83801e-11	9.78742e-10	CG8539	26.5648	40.3678	56.9536	401.311	510.907	718.834	CG8539	18	26	55	601	587	975
39835	CG43373	CG43373 gene product from transcript CG43373-RB	NM_168670::NM_001104152::NP_001097622::NP_730173	FBgn0263131	571.824	80.7995	1062.85	13.1542	3.71745	5.78861e-09	2.06523e-07	CG43373	36.8955	110.235	95.2679	813.973	886.036	1488.54	CG43373	25	71	92	1219	1018	2019
32138	Cyp28c1	CG1895 gene product from transcript CG1895-RB	NP_572752::NM_132524::NP_001259464::NM_001272535	FBgn0030339	16.6774	2.36412	30.9907	13.1087	3.71246	0.00036851	0.0038898	Cyp28c1	2.95164	3.10521	1.03552	46.0739	17.4074	29.4906	Cyp28c1	2	2	1	69	20	40
42967	CG13640	CG13640 gene product from transcript CG13640-RA	NP_651300::NM_143043	FBgn0039237	30.8952	4.38353	57.4069	13.0961	3.71106	0.000223227	0.00256411	CG13640	5.90328	3.10521	4.14208	53.4191	29.5925	89.2092	CG13640	4	2	4	80	34	121
40040	CG12477	CG12477 gene product from transcript CG12477-RA	NM_140798::NP_649055	FBgn0036809	21.4589	3.05492	39.8629	13.0487	3.70584	0.000182315	0.00214671	CG12477	2.95164	0	6.21312	56.7578	34.8148	28.0161	CG12477	2	0	6	85	40	38
33337	CG10869	CG10869 gene product from transcript CG10869-RA	NP_608605::NM_134761	FBgn0031347	89.4547	12.7615	166.148	13.0195	3.7026	2.18739e-10	9.66448e-09	CG10869	10.3307	12.4208	15.5328	144.231	194.963	159.249	CG10869	7	8	15	216	224	216
32401	CG15890	CG15890 gene product from transcript CG15890-RA	NM_132740::NP_572968	FBgn0030576	405.728	58.1577	753.299	12.9527	3.69518	9.46493e-16	8.77104e-14	CG15890	29.5164	37.2625	107.694	679.09	825.11	755.698	CG15890	20	24	104	1017	948	1025
3772566	CG11714	CG11714 gene product from transcript CG11714-RC	NM_001031952::NP_001261712::NP_001027123::NM_001274783	FBgn0036170	7.21457	1.03507	13.3941	12.9403	3.69379	0.0185013	0.090639	CG11714	0	3.10521	0	22.7031	13.0555	4.4236	CG11714	0	2	0	34	15	6
38423	CG12014	CG12014 gene product from transcript CG12014-RA	NM_139557::NP_647814	FBgn0035445	370.531	53.337	687.726	12.894	3.68862	7.59858e-15	6.30461e-13	CG12014	19.1857	12.4208	128.405	674.416	721.536	667.226	CG12014	13	8	124	1010	829	905
246414	CG30047	CG30047 gene product from transcript CG30047-RA	NP_725141::NM_165887	FBgn0050047	16.6082	2.41576	30.8007	12.7499	3.67241	0.0008421	0.0077583	CG30047	0	3.10521	4.14208	31.3837	37.4259	23.5925	CG30047	0	2	4	47	43	32
37189	CG18605	CG18605 gene product from transcript CG18605-RB	NP_001188974::NM_001202045	FBgn0034411	29.0297	4.23721	53.8222	12.7023	3.66702	4.76932e-05	0.000698799	CG18605	4.42746	0	8.28416	68.777	66.148	26.5416	CG18605	3	0	8	103	76	36
43053	CG11892	CG11892 gene product from transcript CG11892-RA	NM_170210::NM_143115::NP_733089::NP_651372	FBgn0039313	18.2078	2.65811	33.7575	12.6998	3.66673	0.000373621	0.00394083	CG11892	5.90328	0	2.07104	22.7031	46.1296	32.4397	CG11892	4	0	2	34	53	44
43367	Mst98Cb	Male-specific RNA 98Cb	NP_524539::NM_079815	FBgn0004171	13.7576	2.01895	25.4962	12.6284	3.6586	0.00117921	0.0103341	Mst98Cb	2.95164	3.10521	0	24.7063	25.2407	26.5416	Mst98Cb	2	2	0	37	29	36
33575	CG8851	CG8851 gene product from transcript CG8851-RC	NP_608788::NM_134944::NM_164544::NP_722917	FBgn0031546	3.34797	0.49194	6.20399	12.6113	3.65664	0.161972	0.41801	CG8851	1.47582	0	0	2.00321	12.1852	4.4236	CG8851	1	0	0	3	14	6
50397	CG11368	CG11368 gene product from transcript CG11368-RA	NP_652531::NM_144274	FBgn0040923	51.3506	7.59382	95.1073	12.5243	3.64666	0.382792	0.695105	CG11368	0	0	22.7814	0	0	285.322	CG11368	0	0	22	0	0	387
37311	Obp57c	Odorant-binding protein 57c	NP_001097384::NM_001103914::NP_611481::NM_137637	FBgn0034509	23.3288	3.45129	43.2063	12.5189	3.64604	0.00022543	0.00258402	Obp57c	0	3.10521	7.24864	26.7095	36.5555	66.3539	Obp57c	0	2	7	40	42	90
43872	Ppn	Papilin	NP_001163760::NM_176574::NM_001170290::NP_788751::NM_176575::NM_001170289::NP_788752::NP_001163761	FBgn0003137	57168.3	8460.7	105876	12.5138	3.64545	1.14147e-10	5.30614e-09	Ppn	5335.09	15799.3	4247.7	142353	100073	75201.1	Ppn	3615	10176	4102	213187	114978	102000
35049	CG6639	CG6639 gene product from transcript CG6639-RA	NP_609840::NM_135996	FBgn0032638	293.707	43.5501	543.865	12.4883	3.6425	0.000567328	0.00558754	CG6639	16.234	20.1839	94.2324	883.418	322.037	426.14	CG6639	11	13	91	1323	370	578
36662	Cyp6a19	CG10243 gene product from transcript CG10243-RA	NM_137157::NP_611001	FBgn0033979	405.223	60.3182	750.128	12.4362	3.63647	4.77129e-17	5.0067e-15	Cyp6a19	63.4603	85.3933	32.1011	647.706	866.887	735.791	Cyp6a19	43	55	31	970	996	998
246669	Obp57b	Odorant-binding protein 57b	NM_166394::NP_725965	FBgn0043534	20.7672	3.10611	38.4283	12.3718	3.62899	0.000295321	0.00324944	Obp57b	0	3.10521	6.21312	24.0386	37.4259	53.8204	Obp57b	0	2	6	36	43	73
42953	Ude	Uracil-DNA degrading factor	NM_143030::NP_001262929::NM_001276000::NP_651287	FBgn0039226	12101.3	1812.59	22390	12.3524	3.62672	5.00253e-21	8.11263e-19	Ude	1914.14	2925.11	598.531	20386	25372.1	21411.7	Ude	1297	1884	578	30530	29151	29042
40595	CG17387	CG17387 gene product from transcript CG17387-RA	NM_141238::NP_649495	FBgn0037276	111.844	16.7559	206.932	12.3498	3.62642	4.9158e-11	2.47019e-09	CG17387	8.85492	18.6313	22.7814	206.999	256.759	157.038	CG17387	6	12	22	310	295	213
48422	CG5707	CG5707 gene product from transcript CG5707-RA	NP_001246564::NM_143808::NM_001259634::NM_001259635::NP_652065::NP_001246563	FBgn0026593	172.057	25.8138	318.3	12.3306	3.62417	5.26455e-14	4.01767e-12	CG5707	23.6131	43.473	10.3552	365.921	274.166	314.813	CG5707	16	28	10	548	315	427
246645	CG30486	CG30486 gene product from transcript CG30486-RB	NP_725234::NM_165953::NP_001137647::NM_001144175	FBgn0050486	17.1117	2.58813	31.6354	12.2233	3.61156	0.000633875	0.00613291	CG30486	0	4.65782	3.10656	26.7095	31.3333	36.8633	CG30486	0	3	3	40	36	50
326124	CG31200	CG31200 gene product from transcript CG31200-RA	NP_650909::NM_142652	FBgn0051200	58.7133	8.91972	108.507	12.1648	3.60464	0.004726	0.0311811	CG31200	2.95164	21.7365	2.07104	78.7931	51.3518	195.375	CG31200	2	14	2	118	59	265
41979	CG17930	CG17930 gene product from transcript CG17930-RA	NM_142276::NP_650533	FBgn0038416	13.5923	2.07104	25.1135	12.126	3.60004	0.114255	0.335431	CG17930	0	0	6.21312	14.6902	6.09258	54.5577	CG17930	0	0	6	22	7	74
43014	CG13650	CG13650 gene product from transcript CG13650-RB	NP_001097912::NM_001104442	FBgn0039277	702.019	107.029	1297.01	12.1183	3.59912	6.2635e-17	6.47727e-15	CG13650	76.7427	90.0512	154.293	1428.29	1298.59	1164.14	CG13650	52	58	149	2139	1492	1579
2768990	Muc68E	Mucin 68E	NP_996064::NM_206342	FBgn0053265	20.036	3.05492	37.0171	12.1172	3.59898	0.000465783	0.00471766	Muc68E	2.95164	0	6.21312	22.7031	52.2221	36.126	Muc68E	2	0	6	34	60	49
40114	CG12519	CG12519 gene product from transcript CG12519-RB	NP_649114::NM_140857::NP_001262046::NM_001275117	FBgn0036872	54.2314	8.27466	100.188	12.1078	3.59787	0.00135732	0.0115506	CG12519	10.3307	9.31564	5.1776	144.899	29.5925	126.072	CG12519	7	6	5	217	34	171
42800	CG10232	CG10232 gene product from transcript CG10232-RC	NP_651175::NM_142918	FBgn0039108	214.89	32.8173	396.963	12.0961	3.59648	7.63711e-12	4.32497e-10	CG10232	28.0406	9.31564	61.0957	376.604	301.148	513.137	CG10232	19	6	59	564	346	696
33885	CG9498	CG9498 gene product from transcript CG9498-RA	NP_609015::NM_135171	FBgn0031801	31.8241	4.87547	58.7727	12.0548	3.59153	0.0298568	0.128879	CG9498	7.3791	3.10521	4.14208	34.7224	24.3703	117.225	CG9498	5	2	4	52	28	159
36919	fat-spondin	CG6953 gene product from transcript CG6953-RB	NP_477435::NP_725647::NM_166213::NM_058087	FBgn0026721	6411.5	982.912	11840.1	12.0459	3.59047	0.0021609	0.016818	fat-spondin	650.837	1010.75	1287.15	20591.7	7499.1	7429.43	fat-spondin	441	651	1243	30838	8616	10077
37547	CG5819	CG5819 gene product from transcript CG5819-RC	NP_726186::NM_137816::NM_166523::NP_001246458::NP_611660::NM_001259529	FBgn0034717	11.1731	1.72587	20.6204	11.9478	3.57868	0.0465083	0.179335	CG5819	0	0	5.1776	16.6935	6.09258	39.0751	CG5819	0	0	5	25	7	53
246620	Tdc2	Tyrosine decarboxylase 2	NM_165483::NP_724489	FBgn0050446	27.5814	4.26235	50.9004	11.9419	3.57796	2.9775e-05	0.000461869	Tdc2	2.95164	4.65782	5.1776	52.7513	46.1296	53.8204	Tdc2	2	3	5	79	53	73
32174	Muc11A	Mucin 11A	NP_727593::NM_167319	FBgn0052656	222.163	34.3525	409.973	11.9343	3.57704	0.000220033	0.00253643	Muc11A	8.85492	68.3147	25.888	590.281	161.889	477.748	Muc11A	6	44	25	884	186	648
42952	Ets96B	CG6892 gene product from transcript CG6892-RA	NM_143029::NM_206567::NP_651286::NP_996290	FBgn0039225	2629.29	407.746	4850.84	11.8967	3.57249	1.06472e-19	1.48967e-17	Ets96B	423.56	600.859	198.82	4207.42	5692.21	4652.89	Ets96B	287	387	192	6301	6540	6311
318930	nimA	nimrod A	NM_001259097::NM_135847::NP_001246026::NP_609691	FBgn0261514	11.101	1.72542	20.4765	11.8676	3.56895	0.152312	0.402197	nimA	0	3.10521	2.07104	6.67738	6.09258	48.6596	nimA	0	2	2	10	7	66
34995	Cyt-c-d	Cytochrome c distal	NM_001273580::NM_057816::NP_477164::NP_001260509	FBgn0086907	1024.24	159.609	1888.88	11.8344	3.56491	4.2802e-19	5.55298e-17	Cyt-c-d	107.735	324.495	46.5984	1679.36	2155.9	1831.37	Cyt-c-d	73	209	45	2515	2477	2484
40333	Ac78C	Adenylyl cyclase 78C	NM_001275209::NP_001262139::NP_001262138::NM_001259928::NM_001275210::NP_001246857::NP_001262137::NM_079470::NP_524194::NM_001275208	FBgn0024150	4787.18	748.612	8825.74	11.7895	3.55943	7.39874e-19	9.26205e-17	Ac78C	698.063	757.672	790.102	7838.58	11019.7	7618.91	Ac78C	473	488	763	11739	12661	10334
36254	Ir48b	Ionotropic receptor 48b	NM_136853::NP_610697	FBgn0033648	10.6517	1.67423	19.6292	11.7243	3.55143	0.00794007	0.0470936	Ir48b	2.95164	0	2.07104	18.6967	21.7592	18.4316	Ir48b	2	0	2	28	25	25
45577	Faa	Fumarylacetoacetase	NM_080091::NP_524830	FBgn0016013	2520.9	399.497	4642.3	11.6204	3.53858	1.06661e-07	3.05041e-06	Faa	340.915	808.908	48.6695	2711.69	5003.75	6211.47	Faa	231	521	47	4061	5749	8425
3772602	CG33757	CG33757 gene product from transcript CG33757-RA	NP_001027398::NM_001032227	FBgn0053757	3.2522	0.517535	5.98686	11.568	3.53207	0.313749	0.621399	CG33757	0	1.55261	0	0	1.74074	16.2199	CG33757	0	1	0	0	2	22
40347	CG9389	CG9389 gene product from transcript CG9389-RA	NP_649295::NM_141038	FBgn0037064	3.09037	0.49194	5.6888	11.564	3.53157	0.184683	0.451612	CG9389	1.47582	0	0	5.34191	4.35184	7.37266	CG9389	1	0	0	8	5	10
38772	CG14823	CG14823 gene product from transcript CG14823-RD	NP_729206::NP_648074::NM_139817::NM_168187::NP_729205::NM_168186	FBgn0035734	9.74832	1.55306	17.9436	11.5537	3.53029	0.0127515	0.0679272	CG14823	0	1.55261	3.10656	28.7127	14.7963	10.3217	CG14823	0	1	3	43	17	14
7354433	CG42368	CG42368 gene product from transcript CG42368-RA	NP_001137799::NM_001144327	FBgn0259714	184.066	29.3271	338.805	11.5526	3.53015	1.41865e-12	8.87962e-11	CG42368	10.3307	31.0521	46.5984	351.23	275.907	389.276	CG42368	7	20	45	526	317	528
43753	Ir100a	Ionotropic receptor 100a	NP_651898::NM_143641	FBgn0039879	3.23664	0.517535	5.95575	11.5079	3.52455	0.166243	0.423729	Ir100a	0	1.55261	0	6.00964	5.22221	6.63539	Ir100a	0	1	0	9	6	9
42947	Ast	Allatostatin	NM_079765::NP_524489	FBgn0015591	154.707	24.7456	284.669	11.5038	3.52404	0.0560583	0.204973	Ast	5.90328	24.8417	43.4919	126.87	131.426	595.711	Ast	4	16	42	190	151	808
43178	CG6142	CG6142 gene product from transcript CG6142-RA	NM_143209::NP_651466	FBgn0039415	1820.09	291.397	3348.79	11.4922	3.52259	5.00737e-12	2.88146e-10	CG6142	337.963	397.467	138.76	4177.37	3608.55	2260.46	CG6142	229	256	134	6256	4146	3066
31102	CG14780	CG14780 gene product from transcript CG14780-RA	NP_569920::NM_130564	FBgn0025383	6.12479	0.98388	11.2657	11.4503	3.51731	0.039999	0.16048	CG14780	2.95164	0	0	11.3516	6.96295	15.4826	CG14780	2	0	0	17	8	21
33986	ade3	adenosine 3	NP_523497::NM_078773::NM_001014477::NP_001014477	FBgn0000053	12106.2	1944.97	22267.4	11.4488	3.51712	2.42052e-19	3.22834e-17	ade3	2007.12	2432.93	1394.85	20085.6	25632.4	21084.3	ade3	1360	1567	1347	30080	29450	28598
10178782	CG31808	CG31808 gene product from transcript CG31808-RC	NP_001188822::NM_001201893	FBgn0062978	6647.7	1068.57	12226.8	11.4422	3.5163	5.96739e-20	8.51607e-18	CG31808	876.637	1950.07	379	10772.6	13877.2	12030.7	CG31808	594	1256	366	16133	15944	16318
43688	CG31004	CG31004 gene product from transcript CG31004-RC	NP_001163781::NM_170539::NP_733419::NP_733418::NM_170540::NM_001170310::NP_001163782::NM_001170311	FBgn0051004	36.3772	5.86795	66.8864	11.3986	3.51079	0.00726752	0.0439097	CG31004	0	0	17.6038	44.7385	40.9073	115.013	CG31004	0	0	17	67	47	156
36636	AttA	Attacin-A	NP_523745::NM_079021	FBgn0012042	3111.23	503.7	5718.76	11.3535	3.50506	0.00150021	0.0125348	AttA	442.746	695.568	372.787	4982.66	9559.26	2614.35	AttA	300	448	360	7462	10983	3546
40751	CG1077	CG1077 gene product from transcript CG1077-RA	NP_649617::NM_141360	FBgn0037405	3.19128	0.517535	5.86503	11.3326	3.50241	0.17024	0.429695	CG1077	0	1.55261	0	7.34512	4.35184	5.89813	CG1077	0	1	0	11	5	8
37982	CG9083	CG9083 gene product from transcript CG9083-RB	NP_611976::NM_138132	FBgn0035077	26.4285	4.2884	48.5686	11.3256	3.50151	0.00482088	0.0316608	CG9083	1.47582	3.10521	8.28416	26.7095	35.6851	83.3111	CG9083	1	2	8	40	41	113
39507	CG14105	CG14105 gene product from transcript CG14105-RA	NM_140387::NP_648644	FBgn0036359	112.868	18.3511	207.384	11.3009	3.49837	0.0049433	0.0323012	CG14105	16.234	29.4995	9.31968	84.135	172.333	365.684	CG14105	11	19	9	126	198	496
34682	CG15484	CG15484 gene product from transcript CG15484-RA	NP_609587::NM_135743	FBgn0032452	35.2853	5.73772	64.8329	11.2994	3.49817	2.85175e-06	5.81391e-05	CG15484	7.3791	7.76303	2.07104	71.448	67.0184	56.0322	CG15484	5	5	2	107	77	76
41249	CG12420	CG12420 gene product from transcript CG12420-RA	NM_141728::NP_649985	FBgn0037797	3.02345	0.49194	5.55496	11.2919	3.49722	0.196863	0.470434	CG12420	1.47582	0	0	4.67417	6.09258	5.89813	CG12420	1	0	0	7	7	8
37313	CG13422	CG13422 gene product from transcript CG13422-RA	NP_611483::NM_137639	FBgn0034511	146.711	24.0924	269.329	11.179	3.48272	3.79387e-07	9.56578e-06	CG13422	23.6131	12.4208	36.2432	168.27	273.296	366.421	CG13422	16	8	35	252	314	497
33751	CG14034	CG14034 gene product from transcript CG14034-RB	NP_001036339::NM_001042874	FBgn0250847	2.99228	0.49194	5.49263	11.1652	3.48094	0.206213	0.484634	CG14034	1.47582	0	0	0.667738	6.96295	8.84719	CG14034	1	0	0	1	8	12
2768686	CG33494	CG33494 gene product from transcript CG33494-RB	NP_996295::NP_001262958::NM_001276029::NM_206572	FBgn0053494	1297.75	214.333	2381.16	11.1096	3.47374	1.18991e-06	2.7345e-05	CG33494	156.437	304.311	182.252	3476.25	1605.83	2061.4	CG33494	106	196	176	5206	1845	2796
35368	betaInt-nu	beta[nu] integrin	NM_078884::NP_523608	FBgn0010395	925.137	154.049	1696.23	11.011	3.46087	1.59169e-16	1.59965e-14	betaInt-nu	91.5009	164.576	206.069	1560.5	1525.76	2002.41	betaInt-nu	62	106	199	2337	1753	2716
37465	CG10082	CG10082 gene product from transcript CG10082-RA	NM_166466::NP_611595::NP_726095::NM_137751	FBgn0034644	27878.5	4647.43	51109.6	10.9974	3.45909	1.01251e-15	9.32228e-14	CG10082	4372.86	3159.55	6409.87	48473.8	64435.2	40419.9	CG10082	2963	2035	6190	72594	74032	54824
34012	ninaC	neither inactivation nor afterpotential C	NP_001260190::NM_001273260::NM_164747::NP_001260189::NP_523503::NM_001273261::NP_723271::NM_078779	FBgn0002938	27.2362	4.55634	49.9161	10.9553	3.45356	0.214974	0.497277	ninaC	5.90328	1.55261	6.21312	10.0161	12.1852	127.547	ninaC	4	1	6	15	14	173
45845	Dsk	Drosulfakinin	NM_080106::NP_524845	FBgn0000500	13.9696	2.36457	25.5747	10.8158	3.43506	0.00401431	0.0273061	Dsk	2.95164	0	4.14208	12.0193	37.4259	27.2788	Dsk	2	0	4	18	43	37
35491	CG10396	CG10396 gene product from transcript CG10396-RB	NM_001273779::NM_136324::NP_610168::NP_001260708	FBgn0033020	4.0587	0.690347	7.42706	10.7584	3.4274	0.157178	0.410072	CG10396	0	0	2.07104	9.34834	2.61111	10.3217	CG10396	0	0	2	14	3	14
246399	CG30026	CG30026 gene product from transcript CG30026-RB	NP_725049::NM_165832	FBgn0050026	6.07686	1.03552	11.1182	10.7368	3.4245	0.12254	0.351088	CG30026	0	0	3.10656	23.3708	2.61111	7.37266	CG30026	0	0	3	35	3	10
326170	CG31886	CG31886 gene product from transcript CG31886-RB	NM_001103659::NP_001097129::NP_001188742::NM_001201813::NM_135415::NP_609259	FBgn0032079	703.787	119.985	1287.59	10.7312	3.42374	6.66443e-15	5.6277e-13	CG31886	66.4119	60.5516	232.992	1025.65	1432.63	1404.49	CG31886	45	39	225	1536	1646	1905
34833	ms(2)34Fe	male sterile (2) 34Fe	NP_609705::NM_135861	FBgn0261529	4.02679	0.690347	7.36324	10.666	3.41495	0.173303	0.434506	ms(2)34Fe	0	0	2.07104	4.00643	12.1852	5.89813	ms(2)34Fe	0	0	2	6	14	8
246647	CG30488	CG30488 gene product from transcript CG30488-RA	NP_001246284::NM_001259355::NM_165952::NP_725233	FBgn0050488	21.8394	3.74482	39.934	10.6638	3.41465	0.000299533	0.00328566	CG30488	2.95164	3.10521	5.1776	34.0547	40.037	45.7105	CG30488	2	2	5	51	46	62
41900	CG5399	CG5399 gene product from transcript CG5399-RB	NP_001262611::NP_650481::NM_142224::NM_001275682	FBgn0038353	1488.89	256.603	2721.19	10.6047	3.40663	0.00534393	0.0343838	CG5399	100.356	26.3943	643.058	2725.04	1010.5	4428.02	CG5399	68	17	621	4081	1161	6006
2768959	CG33255	CG33255 gene product from transcript CG33255-RB	NP_001189129::NM_001202200	FBgn0053255	364.4	62.9029	665.897	10.5861	3.4041	1.8611e-08	6.0363e-07	CG33255	44.2746	48.1308	96.3034	818.647	410.814	768.231	CG33255	30	31	93	1226	472	1042
43551	Takr99D	Tachykinin-like receptor at 99D	NP_001263092::NM_001276163::NP_001163772::NM_079832::NM_001170301::NP_524556	FBgn0004622	9.9731	1.72587	18.2203	10.5572	3.40016	0.197307	0.471101	Takr99D	0	0	5.1776	6.67738	5.22221	42.7614	Takr99D	0	0	5	10	6	58
35447	CG3635	CG3635 gene product from transcript CG3635-RB	NM_001259202::NM_136294::NP_001246131::NP_610138	FBgn0032981	207.036	35.8403	378.232	10.5533	3.39962	8.23803e-11	3.99881e-09	CG3635	32.468	51.236	23.817	508.149	302.888	323.66	CG3635	22	33	23	761	348	439
47854	Mst98Ca	Male-specific RNA 98Ca	NP_524899::NM_080160	FBgn0002865	5.6779	0.98388	10.3719	10.5418	3.39806	0.0584412	0.211089	Mst98Ca	2.95164	0	0	8.6806	16.537	5.89813	Mst98Ca	2	0	0	13	19	8
38122	LysX	Lysozyme X	NM_079157::NP_523881	FBgn0004431	1.99059	0.345173	3.63601	10.5339	3.39696	0.404326	0.717322	LysX	0	0	1.03552	4.00643	1.74074	5.16086	LysX	0	0	1	6	2	7
7354405	CG42391	CG42391 gene product from transcript CG42391-RA	NP_001137671::NM_001144199	FBgn0259737	2.9793	0.517535	5.44106	10.5134	3.39416	0.201372	0.478086	CG42391	0	1.55261	0	6.67738	5.22221	4.4236	CG42391	0	1	0	10	6	6
33482	CG18558	CG18558 gene product from transcript CG18558-RB	NM_134876::NP_608720	FBgn0031469	67.4464	11.7264	123.166	10.5034	3.39278	5.40355e-08	1.63032e-06	CG18558	10.3307	9.31564	15.5328	98.1575	159.278	112.064	CG18558	7	6	15	147	183	152
35573	Tdc1	Tyrosine decarboxylase 1	NM_136382::NP_610226	FBgn0259977	1368.72	238.804	2498.63	10.4631	3.38724	1.42412e-17	1.62589e-15	Tdc1	485.545	127.314	103.552	2268.97	2987.11	2239.81	Tdc1	329	82	100	3398	3432	3038
36471	CG4716	CG4716 gene product from transcript CG4716-RA	NP_725273::NP_610858::NM_165976::NM_137014	FBgn0033820	83.835	14.6669	153.003	10.4318	3.38292	0.0708268	0.23986	CG4716	0	20.1839	23.817	324.521	88.7776	45.7105	CG4716	0	13	23	486	102	62
43618	CDase	Ceramidase	NM_001276180::NP_651797::NP_733369::NP_733368::NP_733367::NP_001263109::NM_170488::NM_170489::NP_733370::NM_170490::NM_170491::NM_143540	FBgn0039774	2062.9	361.132	3764.67	10.4246	3.38192	7.89381e-05	0.0010832	CDase	287.785	430.072	365.539	5896.13	2706.85	2691.02	CDase	195	277	353	8830	3110	3650
40832	Dfd	Deformed	NM_057853::NP_477201	FBgn0000439	22.3682	3.91718	40.8192	10.4205	3.38136	0.14089	0.383563	Dfd	2.95164	4.65782	4.14208	12.687	13.9259	95.8446	Dfd	2	3	4	19	16	130
42917	CG13616	CG13616 gene product from transcript CG13616-RA	NP_651262::NM_143005	FBgn0039200	157.216	27.5618	286.871	10.4083	3.37966	0.388543	0.701797	CG13616	2.95164	3.10521	76.6285	12.0193	0	848.593	CG13616	2	2	74	18	0	1151
31203	CG14052	CG14052 gene product from transcript CG14052-RB	NP_001259181::NM_130632::NP_569988::NM_001272252	FBgn0029606	17.2655	3.02888	31.502	10.4006	3.37859	0.00113709	0.0100355	CG14052	4.42746	1.55261	3.10656	23.3708	40.9073	30.2279	CG14052	3	1	3	35	47	41
42347	CG7432	CG7432 gene product from transcript CG7432-RB	NP_650825::NM_142568	FBgn0038727	100.095	17.5656	182.625	10.3967	3.37806	4.02059e-10	1.7094e-08	CG7432	11.8066	29.4995	11.3907	132.88	201.926	213.07	CG7432	8	19	11	199	232	289
37303	CG13871	CG13871 gene product from transcript CG13871-RA	NM_137629::NP_611473	FBgn0034502	2.94714	0.517535	5.37675	10.3891	3.377	0.210922	0.491681	CG13871	0	1.55261	0	4.00643	6.96295	5.16086	CG13871	0	1	0	6	8	7
33228	nAcRbeta-21C	nicotinic acetylcholine receptor beta 21C	NM_080359::NP_525098	FBgn0031261	4839.26	853.866	8824.66	10.3349	3.36946	3.48492e-11	1.80193e-09	nAcRbeta-21C	656.74	1148.93	755.93	11825	7165.75	7483.25	nAcRbeta-21C	445	740	730	17709	8233	10150
37883	CG13575	CG13575 gene product from transcript CG13575-RA	NM_138059::NP_611903	FBgn0034996	60.4932	10.7178	110.269	10.2883	3.36294	3.91112e-07	9.84401e-06	CG13575	8.85492	1.55261	21.7459	82.7995	107.926	140.081	CG13575	6	1	21	124	124	190
43681	CG15556	CG15556 gene product from transcript CG15556-RA	NP_001247379::NP_001247380::NM_001260451::NM_001260450::NM_143588::NP_651845	FBgn0039821	14.3034	2.53649	26.0704	10.2781	3.36151	0.00177585	0.0142859	CG15556	2.95164	4.65782	0	12.687	23.5	42.0242	CG15556	2	3	0	19	27	57
35595	CG15236	CG15236 gene product from transcript CG15236-RA	NP_610241::NM_165493::NP_724506::NM_136397	FBgn0033108	413.764	73.5824	753.945	10.2463	3.35703	3.87087e-09	1.40921e-07	CG15236	203.663	4.65782	12.4262	554.89	704.999	1001.94	CG15236	138	3	12	831	810	1359
31779	CG15347	CG15347 gene product from transcript CG15347-RA	NM_001201633::NP_572479::NP_001188562::NM_132251	FBgn0030040	146.432	26.1936	266.67	10.1807	3.34777	0.00316867	0.022644	CG15347	11.8066	38.8152	27.9591	132.88	211.5	455.63	CG15347	8	25	27	199	243	618
37980	Ance-5	CG10142 gene product from transcript CG10142-RA	NM_133164::NP_573392	FBgn0035076	7370.31	1319.82	13420.8	10.1687	3.34606	8.55781e-05	0.00115433	Ance-5	1006.51	2010.62	942.324	21046.4	10417.4	8798.53	Ance-5	682	1295	910	31519	11969	11934
33890	slam	slow as molasses	NM_135176::NP_609020	FBgn0043854	94.9017	16.9964	172.807	10.1673	3.34586	5.55783e-10	2.30569e-08	slam	14.7582	27.9469	8.28416	220.354	174.944	123.123	slam	10	18	8	330	201	167
38419	Drs	Drosomycin	NM_079177::NP_523901	FBgn0010381	311.73	55.9845	567.476	10.1363	3.34146	1.01342e-08	3.45167e-07	Drs	5.90328	20.1839	141.866	476.765	749.388	476.274	Drs	4	13	137	714	861	646
43073	CG11913	CG11913 gene product from transcript CG11913-RB	NM_143135::NP_651392	FBgn0039331	3.83736	0.690347	6.98438	10.1172	3.33874	0.193447	0.464601	CG11913	0	0	2.07104	4.00643	9.57406	7.37266	CG11913	0	0	2	6	11	10
38180	Cct2	CTP:phosphocholine cytidylyltransferase 2	NP_647622::NM_139365	FBgn0035231	782.615	140.966	1424.26	10.1036	3.3368	2.20032e-05	0.000352027	Cct2	218.421	91.6038	112.872	767.231	2038.4	1467.16	Cct2	148	59	109	1149	2342	1990
49803	Spn55B	Serpin 55B	NP_524953::NM_080214	FBgn0028983	16779.9	3030.17	30529.5	10.0752	3.33274	1.66607e-17	1.85754e-15	Spn55B	2938.36	3311.71	2840.43	33436.3	34690.3	23462	Spn55B	1991	2133	2743	50074	39857	31823
33481	CG2975	CG2975 gene product from transcript CG2975-RA	NP_608719::NM_134875	FBgn0031468	1797.7	325.641	3269.76	10.041	3.32783	2.04301e-10	9.12095e-09	CG2975	256.793	172.339	547.79	2394.51	4243.05	3171.72	CG2975	174	111	529	3586	4875	4302
42468	CG15695	CG15695 gene product from transcript CG15695-RA	NP_650920::NM_142663	FBgn0038832	1038.65	189.423	1887.87	9.9664	3.31707	0.000110302	0.00143362	CG15695	129.872	333.81	104.588	2982.79	1369.96	1310.86	CG15695	88	215	101	4467	1574	1778
2768833	CG33468	CG33468 gene product from transcript CG33468-RA	NM_206115::NP_995837	FBgn0053468	25.6011	4.67706	46.5251	9.94751	3.31433	8.33402e-05	0.00112949	CG33468	8.85492	3.10521	2.07104	34.0547	39.1666	66.3539	CG33468	6	2	2	51	45	90
33894	CG42369	CG42369 gene product from transcript CG42369-RA	NM_135180::NP_609024	FBgn0259715	1661.57	303.687	3019.46	9.94268	3.31363	3.28837e-05	0.000504605	CG42369	206.615	520.123	184.323	4628.09	1981.83	2448.46	CG42369	140	335	178	6931	2277	3321
5740579	CG34187	CG34187 gene product from transcript CG34187-RA	NP_001097321::NM_001103851	FBgn0085216	41.658	7.63595	75.6801	9.91102	3.30903	3.02958e-06	6.10666e-05	CG34187	7.3791	9.31564	6.21312	71.448	96.611	58.9813	CG34187	5	6	6	107	111	80
36937	CG11395	CG11395 gene product from transcript CG11395-RA	NP_611195::NM_137351	FBgn0034200	214.357	39.3276	389.387	9.9011	3.30759	0.00229764	0.0176005	CG11395	20.6615	40.3678	56.9536	660.393	254.148	253.619	CG11395	14	26	55	989	292	344
38485	CG14989	CG14989 gene product from transcript CG14989-RE	NM_139598::NM_001259682::NM_001259683::NP_001246612::NP_647855::NP_001246611	FBgn0035495	16.8716	3.10521	30.638	9.86663	3.30256	0.182615	0.448135	CG14989	0	9.31564	0	10.0161	5.22221	76.6757	CG14989	0	6	0	15	6	104
47764	Amy-p	Amylase proximal	NP_536346::NM_080421	FBgn0000079	9.34758	1.72542	16.9697	9.83515	3.29795	0.0170401	0.085117	Amy-p	0	3.10521	2.07104	21.3676	14.7963	14.7453	Amy-p	0	2	2	32	17	20
36905	Cbp53E	Calbindin 53E	NM_057490::NP_476838	FBgn0004580	477.304	88.1808	866.428	9.82558	3.29654	2.10589e-14	1.69792e-12	Cbp53E	59.0328	94.709	110.801	992.259	630.147	976.877	Cbp53E	40	61	107	1486	724	1325
33336	Or22b	Odorant receptor 22b	NM_058077::NP_477425	FBgn0026397	6.48217	1.20788	11.7565	9.73312	3.2829	0.0586068	0.211527	Or22b	0	1.55261	2.07104	10.6838	11.3148	13.2708	Or22b	0	1	2	16	13	18
41635	CG8774	CG8774 gene product from transcript CG8774-RB	NP_731785::NP_650274::NM_142017::NM_169502	FBgn0038136	5.27897	0.98388	9.57406	9.73092	3.28258	0.415598	0.726829	CG8774	2.95164	0	0	0	28.7222	0	CG8774	2	0	0	0	33	0
32436	dob	doppelganger von brummer	NP_572995::NM_132767	FBgn0030607	72.1568	13.5392	130.774	9.65892	3.27186	1.64891e-08	5.3848e-07	dob	25.0889	9.31564	6.21312	154.915	115.759	121.649	dob	17	6	6	232	133	165
5740234	CG34284	CG34284 gene product from transcript CG34284-RA	NP_001097832::NM_001104362	FBgn0085313	2.75808	0.517535	4.99863	9.65853	3.2718	0.232298	0.521903	CG34284	0	1.55261	0	4.67417	0	10.3217	CG34284	0	1	0	7	0	14
34053	CG7214	CG7214 gene product from transcript CG7214-RA	NP_609141::NM_135297	FBgn0031940	12.5857	2.36457	22.8069	9.64525	3.26982	0.356563	0.666996	CG7214	2.95164	0	4.14208	2.67095	0.870369	64.8794	CG7214	2	0	4	4	1	88
5740693	CG34453	CG34453 gene product from transcript CG34453-RB	NM_001103988::NP_001097458	FBgn0085482	112.124	21.1061	203.141	9.62476	3.26675	7.05022e-10	2.86648e-08	CG34453	26.5648	17.0787	19.6749	179.622	207.148	222.654	CG34453	18	11	19	269	238	302
41875	CG14868	CG14868 gene product from transcript CG14868-RA	NM_142201::NP_650458	FBgn0038330	300.881	56.7849	544.977	9.5972	3.26261	6.41403e-13	4.21818e-11	CG14868	48.7021	48.1308	73.5219	626.338	544.851	463.74	CG14868	33	31	71	938	626	629
31395	CG3081	CG3081 gene product from transcript CG3081-RA	NP_572176::NM_131948	FBgn0025613	3.64694	0.690347	6.60354	9.56554	3.25785	0.215856	0.498582	CG3081	0	0	2.07104	5.34191	7.83332	6.63539	CG3081	0	0	2	8	9	9
37373	CG15650	CG15650 gene product from transcript CG15650-RA	NM_137685::NP_611529	FBgn0034565	1.81337	0.345173	3.28157	9.50702	3.24899	0.465903	0.770897	CG15650	0	0	1.03552	1.33548	2.61111	5.89813	CG15650	0	0	1	2	3	8
40136	lush	CG8807 gene product from transcript CG8807-RA	NP_524162::NM_001169997::NM_079438::NP_001163468	FBgn0020277	61.8832	11.795	111.971	9.49311	3.24688	6.97171e-08	2.06847e-06	lush	16.234	13.9735	5.1776	139.557	83.5554	112.802	lush	11	9	5	209	96	153
37882	nord	CG30418 gene product from transcript CG30418-RA	NP_611900::NM_138056	FBgn0050418	319.495	61.0056	577.984	9.47428	3.24402	8.63635e-09	3.01343e-07	nord	44.2746	40.3678	98.3744	383.282	617.092	733.58	nord	30	26	95	574	709	995
36708	Mtk	Metchnikowin	NM_079028::NP_523752	FBgn0014865	311.048	59.9551	562.142	9.37604	3.22898	0.000820852	0.00759195	Mtk	5.90328	12.4208	161.541	791.938	632.758	261.729	Mtk	4	8	156	1186	727	355
5740743	CG34436	CG34436 gene product from transcript CG34436-RA	NM_001104484::NP_001097954	FBgn0085465	398.062	76.7888	719.335	9.36771	3.2277	0.000507926	0.00506188	CG34436	59.0328	104.025	67.3088	1167.87	510.907	479.223	CG34436	40	67	65	1749	587	650
317898	CG32182	CG32182 gene product from transcript CG32182-RA	NM_168746::NP_730299	FBgn0052182	10.7154	2.07104	19.3597	9.34784	3.22463	0.0205132	0.0975814	CG32182	0	0	6.21312	22.0354	13.9259	22.118	CG32182	0	0	6	33	16	30
32901	Inx5	Innexin 5	NP_573353::NM_133125	FBgn0030989	6.8749	1.32905	12.4207	9.34555	3.22428	0.0484516	0.18423	Inx5	2.95164	0	1.03552	12.687	20.8889	3.68633	Inx5	2	0	1	19	24	5
40931	wtrw	water witch	NP_731193::NM_206459::NP_731194::NM_169201::NP_996181::NM_169200	FBgn0260005	869.646	168.339	1570.95	9.33206	3.2222	2.86762e-15	2.51878e-13	wtrw	162.34	183.208	159.47	1792.88	1415.22	1504.76	wtrw	110	118	154	2685	1626	2041
2768670	dpr9	CG33485 gene product from transcript CG33485-RA	NP_996215::NM_206493	FBgn0038282	147.431	28.7063	266.156	9.27171	3.21283	2.61584e-10	1.15218e-08	dpr9	16.234	29.4995	40.3853	261.753	260.24	276.475	dpr9	11	19	39	392	299	375
34978	Idgf1	Imaginal disc growth factor 1	NP_477258::NM_057910	FBgn0020416	3892.29	759.82	7024.76	9.2453	3.20872	3.54864e-09	1.30187e-07	Idgf1	661.168	521.676	1096.62	9528.63	5862.81	5682.85	Idgf1	448	336	1059	14270	6736	7708
43601	CG9733	CG9733 gene product from transcript CG9733-RA	NM_143527::NP_651784	FBgn0039759	895.133	175.083	1615.18	9.22521	3.20558	0.00905566	0.0520263	CG9733	92.9767	128.866	303.407	2757.09	1497.9	590.55	CG9733	63	83	293	4129	1721	801
36932	Amy-d	Amylase distal	NP_523768::NM_079044	FBgn0000078	8.7985	1.72542	15.8716	9.19869	3.20143	0.0229664	0.105591	Amy-d	0	3.10521	2.07104	25.3741	10.4444	11.7963	Amy-d	0	2	2	38	12	16
36003	trpl	trp-like	NP_724822::NP_476895::NP_724823::NM_165695::NM_165694::NM_057547	FBgn0005614	17.7773	3.49522	32.0595	9.17237	3.19729	0.0962224	0.297937	trpl	7.3791	0	3.10656	14.6902	12.1852	69.303	trpl	5	0	3	22	14	94
40427	CG7370	CG7370 gene product from transcript CG7370-RA	NM_141106::NP_649363	FBgn0037133	91.1151	17.9543	164.276	9.14969	3.19372	2.39424e-09	9.03919e-08	CG7370	19.1857	29.4995	5.1776	164.931	172.333	155.563	CG7370	13	19	5	247	198	211
40424	Syn1	Syntrophin-like 1	NP_001262192::NP_001262191::NM_001275263::NM_168937::NP_730686::NP_524205::NM_001275262::NM_079481	FBgn0037130	1114.32	220.635	2008.01	9.10104	3.18603	2.20406e-15	1.97825e-13	Syn1	171.195	291.89	198.82	2315.05	1980.09	1728.89	Syn1	116	188	192	3467	2275	2345
40210	CG7298	CG7298 gene product from transcript CG7298-RA	NP_649187::NM_140930	FBgn0036948	6.96089	1.38069	12.5411	9.08318	3.1832	0.170639	0.430474	CG7298	0	0	4.14208	4.00643	26.9814	6.63539	CG7298	0	0	4	6	31	9
38559	Tie	Tie-like receptor tyrosine kinase	NP_523928::NM_079204	FBgn0014073	10164.3	2016.25	18312.3	9.08234	3.18306	7.13932e-16	6.78883e-14	Tie	1415.31	2367.72	2265.72	14807.1	22111.7	18018	Tie	959	1525	2188	22175	25405	24439
49808	Spn42Dd	Serpin 42Dd	NM_001169596::NP_001163067	FBgn0028988	1407.51	279.283	2535.74	9.07948	3.18261	5.05471e-16	4.84133e-14	Spn42Dd	250.889	416.098	170.861	2682.97	2536.26	2388	Spn42Dd	170	268	165	4018	2914	3239
318128	CG32625	CG32625 gene product from transcript CG32625-RA	NM_167381::NP_727732	FBgn0052625	7.68332	1.52701	13.8396	9.06322	3.18002	0.0291802	0.126498	CG32625	1.47582	3.10521	0	5.34191	14.7963	21.3807	CG32625	1	2	0	8	17	29
34194	CG9287	CG9287 gene product from transcript CG9287-RA	NM_135400::NP_609244	FBgn0032057	15.1067	3.00283	27.2105	9.06163	3.17977	0.00201536	0.0159607	CG9287	5.90328	3.10521	0	28.7127	27.8518	25.067	CG9287	4	2	0	43	32	34
2768860	CG33225	CG33225 gene product from transcript CG33225-RB	NM_206196::NP_995918	FBgn0053225	579.934	115.616	1044.25	9.03209	3.17506	8.48038e-14	6.20634e-12	CG33225	98.88	91.6038	156.364	1196.59	762.443	1173.73	CG33225	67	59	151	1792	876	1592
38510	Cpr64Ac	Cuticular protein 64Ac	NP_647874::NM_139617	FBgn0035512	10.283	2.07059	18.4953	8.93239	3.15905	0.0164501	0.0827781	Cpr64Ac	0	3.10521	3.10656	18.0289	8.70369	28.7534	Cpr64Ac	0	2	3	27	10	39
33238	Ptth	Prothoracicotropic hormone	NM_134693::NP_608537	FBgn0013323	86.6817	17.6109	155.753	8.84411	3.14472	1.74247e-08	5.67543e-07	Ptth	19.1857	17.0787	16.5683	167.602	132.296	167.359	Ptth	13	11	16	251	152	227
10178932	MtnE	Metallothionein E	NP_001189254::NM_001202325	FBgn0262146	58.5879	11.9495	105.226	8.80593	3.13847	0.109265	0.325265	MtnE	7.3791	17.0787	11.3907	234.376	59.1851	22.118	MtnE	5	11	11	351	68	30
33621	Sr-CI	Scavenger receptor class C, type I	NP_477102::NM_057754	FBgn0014033	8921.87	1823.27	16020.5	8.78669	3.13532	0.00016894	0.00202091	Sr-CI	1464.01	2665.82	1339.96	25197.8	11803.9	11059.7	Sr-CI	992	1717	1294	37736	13562	15001
38479	CG1136	CG1136 gene product from transcript CG1136-RA	NM_139596::NP_647853	FBgn0035490	4611.12	943.291	8278.95	8.77667	3.13367	3.55403e-14	2.78679e-12	CG1136	681.829	330.705	1817.34	8569.09	9015.28	7252.49	CG1136	462	213	1755	12833	10358	9837
34011	Wnt10	Wnt oncogene analog 10	NM_135265::NP_609109	FBgn0031903	8.41284	1.72542	15.1003	8.75166	3.12956	0.264513	0.563834	Wnt10	0	3.10521	2.07104	0	6.96295	38.3378	Wnt10	0	2	2	0	8	52
32146	CG15739	CG15739 gene product from transcript CG15739-RA	NP_001259467::NP_572760::NM_132532::NM_001272538	FBgn0030347	110.02	22.5708	197.469	8.74886	3.1291	1.52518e-06	3.40091e-05	CG15739	11.8066	27.9469	27.9591	281.786	155.796	154.826	CG15739	8	18	27	422	179	210
32848	CG15040	CG15040 gene product from transcript CG15040-RA	NP_573311::NM_133083	FBgn0030940	35.3437	7.29123	63.3963	8.69486	3.12016	3.2332e-05	0.00049721	CG15040	7.3791	6.21042	8.28416	78.1254	62.6666	49.3968	CG15040	5	4	8	117	72	67
40445	CG7140	CG7140 gene product from transcript CG7140-RB	NP_649376::NM_141119	FBgn0037147	4.76118	0.98388	8.53847	8.67836	3.11742	0.105444	0.317693	CG7140	2.95164	0	0	11.3516	11.3148	2.94906	CG7140	2	0	0	17	13	4
33385	CG4259	CG4259 gene product from transcript CG4259-RB	NM_134801::NM_001272975::NP_001259904::NP_608645	FBgn0031389	1086.37	224.634	1948.11	8.67239	3.11643	0.000151278	0.00185472	CG4259	180.05	211.154	282.697	3020.18	1458.74	1365.42	CG4259	122	136	273	4523	1676	1852
34887	CG15269	CG15269 gene product from transcript CG15269-RA	NM_135895::NP_609739	FBgn0028878	31.0908	6.45457	55.727	8.63373	3.10998	0.327175	0.635772	CG15269	5.90328	3.10521	10.3552	11.3516	1.74074	154.089	CG15269	4	2	10	17	2	209
38841	Cyp4d8	Cytochrome P450-4d8	NM_079237::NP_523961	FBgn0015033	29.9303	6.22966	53.631	8.60897	3.10584	5.22528e-05	0.000755522	Cyp4d8	8.85492	7.76303	2.07104	65.4383	50.4814	44.9732	Cyp4d8	6	5	2	98	58	61
38121	Trh	Tryptophan hydroxylase	NM_138236::NP_612080	FBgn0035187	1.65635	0.345173	2.96753	8.59721	3.10387	0.532161	0.830179	Trh	0	0	1.03552	1.33548	6.09258	1.47453	Trh	0	0	1	2	7	2
38741	CG8398	CG8398 gene product from transcript CG8398-RA	NM_168173::NP_729179::NP_648051::NP_996005::NP_729180::NM_206283::NM_139794::NM_168174	FBgn0035708	4302.31	899.428	7705.19	8.56676	3.09875	7.10823e-11	3.49798e-09	CG8398	1022.74	1032.48	643.058	5464.77	7804.6	9846.19	CG8398	693	665	621	8184	8967	13355
39389	Rh7	Rhodopsin 7	NP_524035::NM_079311	FBgn0036260	26.5688	5.56626	47.5714	8.54638	3.09531	0.000614959	0.00598535	Rh7	7.3791	0	9.31968	70.7803	46.1296	25.8043	Rh7	5	0	9	106	53	35
41765	CG14852	CG14852 gene product from transcript CG14852-RA	NP_650373::NM_142116	FBgn0038242	120.424	25.2314	215.617	8.54556	3.09517	0.204456	0.483107	CG14852	47.2263	20.1839	8.28416	7.34512	98.3517	541.153	CG14852	32	13	8	11	113	734
36852	CG4927	CG4927 gene product from transcript CG4927-RC	NP_001033953::NM_001038864	FBgn0034139	1579.12	331.583	2826.66	8.52472	3.09165	0.000357094	0.00380236	CG4927	250.889	371.073	372.787	4475.85	2135.89	1868.23	CG4927	170	239	360	6703	2454	2534
36663	Cyp6a9	Cytochrome P450-6a9	NM_079024::NP_523748	FBgn0013771	2774.26	584.419	4964.1	8.49409	3.08646	8.39886e-16	7.834e-14	Cyp6a9	532.771	906.722	313.763	4507.9	5418.92	4965.49	Cyp6a9	361	584	303	6751	6226	6735
37522	CG30280	CG30280 gene product from transcript CG30280-RB	NM_001169779::NP_001163250::NP_611641::NM_137797	FBgn0050280	7.94375	1.67423	14.2133	8.48946	3.08567	0.0417129	0.165311	CG30280	2.95164	0	2.07104	10.0161	15.6666	16.9571	CG30280	2	0	2	15	18	23
40420	CG14567	CG14567 gene product from transcript CG14567-RA	NP_649357::NM_141100	FBgn0037126	1172.32	247.929	2096.72	8.45693	3.08013	1.04906e-06	2.43432e-05	CG14567	92.9767	32.6047	618.206	2440.58	2494.48	1355.09	CG14567	63	21	597	3655	2866	1838
37786	TM4SF	Transmembrane 4 superfamily	NP_001033968::NM_001274230::NP_001261159::NM_057900::NP_477248::NM_001038879	FBgn0020372	241.649	51.1863	432.112	8.44195	3.07758	1.31846e-05	0.000225069	TM4SF	42.7988	93.1564	17.6038	640.361	360.333	295.644	TM4SF	29	60	17	959	414	401
318688	CG31337	CG31337 gene product from transcript CG31337-RA	NP_731817::NM_169526	FBgn0051337	1353.27	287.645	2418.89	8.40928	3.07198	4.2338e-05	0.000630695	CG31337	216.946	403.678	242.312	3670.56	1750.31	1835.79	CG31337	147	260	234	5497	2011	2490
246525	CG30281	CG30281 gene product from transcript CG30281-RA	NM_166512::NP_726164	FBgn0050281	29.3681	6.25616	52.4799	8.38852	3.06842	0.000176606	0.00209679	CG30281	7.3791	3.10521	8.28416	52.0836	67.0184	38.3378	CG30281	5	2	8	78	77	52
36935	CG11400	CG11400 gene product from transcript CG11400-RA	NP_611193::NM_137349	FBgn0034198	326.856	69.875	583.836	8.35543	3.06271	1.06168e-11	5.87257e-10	CG11400	50.1779	52.7886	106.659	679.758	523.962	547.789	CG11400	34	34	103	1018	602	743
39796	CG13043	CG13043 gene product from transcript CG13043-RA	NP_648868::NM_140611	FBgn0036600	3.22471	0.690347	5.75907	8.34229	3.06044	0.285956	0.588325	CG13043	0	0	2.07104	4.00643	0	13.2708	CG13043	0	0	2	6	0	18
64879	Msi	Male-specific insect derived growth factor	NP_001036612::NM_080281::NM_001043147::NM_001043148::NP_525020::NP_001036613	FBgn0043025	42.1534	9.04179	75.265	8.32412	3.0573	1.15e-05	0.000198448	Msi	5.90328	13.9735	7.24864	107.506	69.6295	48.6596	Msi	4	9	7	161	80	66
5740609	CG34290	CG34290 gene product from transcript CG34290-RB	NM_001104429::NP_001097899	FBgn0085319	11.2343	2.41621	20.0523	8.29906	3.05295	0.115038	0.336394	CG34290	0	0	7.24864	2.67095	19.1481	38.3378	CG34290	0	0	7	4	22	52
34494	CG17134	CG17134 gene product from transcript CG17134-RA	NM_135614::NP_609458	FBgn0032304	74.206	15.9965	132.416	8.27781	3.04925	0.328	0.636498	CG17134	2.95164	17.0787	27.9591	14.0225	18.2777	364.947	CG17134	2	11	27	21	21	495
41212	CG16904	CG16904 gene product from transcript CG16904-RA	NM_141700::NP_649957	FBgn0037763	143.85	31.1094	256.591	8.24803	3.04405	0.00375568	0.0258924	CG16904	26.5648	63.6568	3.10656	142.896	184.518	442.36	CG16904	18	41	3	214	212	600
35349	Oseg5	CG9333 gene product from transcript CG9333-RB	NP_610064::NM_136220	FBgn0032891	80.7992	17.5158	144.083	8.22589	3.04017	1.0924e-07	3.11793e-06	Oseg5	14.7582	17.0787	20.7104	154.915	135.778	141.555	Oseg5	10	11	20	232	156	192
37341	CG11159	CG11159 gene product from transcript CG11159-RA	NP_611505::NM_137661	FBgn0034539	5.56645	1.20788	9.92501	8.21687	3.03859	0.100388	0.306904	CG11159	0	1.55261	2.07104	12.0193	5.22221	12.5335	CG11159	0	1	2	18	6	17
31920	CG1468	CG1468 gene product from transcript CG1468-RA	NP_572585::NM_132357	FBgn0030157	25.9813	5.64215	46.3204	8.20971	3.03733	0.00147093	0.012319	CG1468	2.95164	10.8682	3.10656	75.4544	29.5925	33.9142	CG1468	2	7	3	113	34	46
36006	CG1698	CG1698 gene product from transcript CG1698-RA	NP_610517::NM_136673::NP_001260835::NM_001273906	FBgn0033443	3184.84	693.596	5676.09	8.18358	3.03273	2.34297e-14	1.85758e-12	CG1698	677.402	603.964	799.422	5142.92	6946.41	4938.94	CG1698	459	389	772	7702	7981	6699
33576	Sr-CIV	Scavenger receptor class C, type IV	NP_608789::NM_134945	FBgn0031547	200.637	43.7694	357.504	8.1679	3.02997	3.12851e-11	1.63542e-09	Sr-CIV	42.7988	63.6568	24.8525	460.739	268.944	342.829	Sr-CIV	29	41	24	690	309	465
117353	Cct1	CTP:phosphocholine cytidylyltransferase 1	NP_728627::NM_001274335::NP_001261264::NM_167892::NM_139364::NM_167893::NP_728628::NP_647621::NP_728626::NM_167894	FBgn0041342	19782	4324.74	35239.2	8.14828	3.0265	2.87689e-15	2.51878e-13	Cct1	6102.52	3631.55	3240.14	35269.3	40676.7	29771.5	Cct1	4135	2339	3129	52819	46735	40381
2768690	CG33346	CG33346 gene product from transcript CG33346-RB	NM_206578::NP_996301	FBgn0053346	21.193	4.63357	37.7525	8.14759	3.02637	0.00151477	0.0126269	CG33346	1.47582	3.10521	9.31968	49.4126	26.9814	36.8633	CG33346	1	2	9	74	31	50
34226	Try29F	Trypsin 29F	NM_078794::NP_523518	FBgn0015316	19.7139	4.31399	35.1139	8.13952	3.02494	0.00208477	0.0163831	Try29F	0	4.65782	8.28416	33.3869	26.9814	44.9732	Try29F	0	3	8	50	31	61
43230	BM-40-SPARC	CG6378 gene product from transcript CG6378-RA	NP_001262998::NP_651509::NM_001276069::NM_143252	FBgn0026562	12086.2	2645.01	21527.4	8.1389	3.02483	8.18868e-05	0.00111621	BM-40-SPARC	1858.06	3546.15	2530.81	32930.2	16197.6	15454.6	BM-40-SPARC	1259	2284	2444	49316	18610	20962
39886	CG13029	CG13029 gene product from transcript CG13029-RC	NP_648928::NP_001261975::NM_001275046::NM_140671	FBgn0036670	4.48562	0.98388	7.98735	8.11822	3.02116	0.126292	0.357248	CG13029	2.95164	0	0	6.67738	6.96295	10.3217	CG13029	2	0	0	10	8	14
39641	Or71a	Odorant receptor 71a	NM_001259834::NP_001246763::NM_079354::NP_524078	FBgn0036474	17.9177	3.96837	31.867	8.03025	3.00544	0.00465334	0.0308252	Or71a	0	7.76303	4.14208	32.7192	49.611	13.2708	Or71a	0	5	4	49	57	18
41977	CG6901	CG6901 gene product from transcript CG6901-RA	NM_142274::NP_650531	FBgn0038414	7.74751	1.72542	13.7696	7.98045	2.99647	0.0449758	0.174653	CG6901	0	3.10521	2.07104	10.0161	6.96295	24.3298	CG6901	0	2	2	15	8	33
41469	CG14741	CG14741 gene product from transcript CG14741-RC	NP_001247069::NP_731669::NM_169450::NM_001260140::NM_001260138::NM_001260139::NP_001247067::NP_001247068	FBgn0037989	2973.85	663.696	5284	7.96147	2.99304	2.2699e-14	1.8097e-12	CG14741	510.634	779.408	701.047	6002.3	4786.16	5063.54	CG14741	346	502	677	8989	5499	6868
31580	swa	swallow	NM_078505::NP_511060	FBgn0003655	6.82819	1.52701	12.1294	7.94321	2.98972	0.0493912	0.186325	swa	1.47582	3.10521	0	14.6902	16.537	5.16086	swa	1	2	0	22	19	7
43055	CG13658	CG13658 gene product from transcript CG13658-RB	NM_143117::NP_651374	FBgn0039315	16.5015	3.69363	29.3094	7.93514	2.98825	0.0046443	0.030813	CG13658	5.90328	0	5.1776	25.3741	42.6481	19.9062	CG13658	4	0	5	38	49	27
39151	Ilp3	Insulin-like peptide 3	NM_140103::NP_648360	FBgn0044050	18.4264	4.14073	32.7121	7.90007	2.98187	0.00865449	0.050227	Ilp3	0	9.31564	3.10656	28.045	14.7963	55.2949	Ilp3	0	6	3	42	17	75
3346145	CG33557	CG33557 gene product from transcript CG33557-RA	NP_001014730::NM_001014730	FBgn0053557	26.6633	6.00611	47.3206	7.87873	2.97796	0.000239564	0.00272851	CG33557	11.8066	3.10521	3.10656	53.4191	58.3147	30.2279	CG33557	8	2	3	80	67	41
39237	CG6310	CG6310 gene product from transcript CG6310-RA	NM_140172::NP_648429	FBgn0036121	1998.4	453.009	3543.8	7.8228	2.96769	0.000431172	0.00443318	CG6310	352.721	509.255	497.05	5598.99	2568.46	2463.94	CG6310	239	328	480	8385	2951	3342
317916	825-Oak	CG32208 gene product from transcript CG32208-RB	NM_168796::NP_730410	FBgn0052208	6.84419	1.55306	12.1353	7.81384	2.96603	0.078216	0.257053	825-Oak	0	1.55261	3.10656	10.6838	13.9259	11.7963	825-Oak	0	1	3	16	16	16
37692	CG9861	CG9861 gene product from transcript CG9861-RA	NP_611778::NM_137934	FBgn0034844	4.32897	0.98388	7.67405	7.79978	2.96343	0.139286	0.380072	CG9861	2.95164	0	0	7.34512	6.09258	9.58446	CG9861	2	0	0	11	7	13
36194	Cpr47Ef	Cuticular protein 47Ef	NM_001201976::NM_136816::NP_610660::NP_001188905	FBgn0033603	149.295	34.0091	264.582	7.77973	2.95972	0.0490823	0.185797	Cpr47Ef	78.2185	18.6313	5.1776	138.222	530.925	124.598	Cpr47Ef	53	12	5	207	610	169
8674108	CG42514	CG42514 gene product from transcript CG42514-RB	NM_168669::NP_648899::NM_168668::NP_730172::NM_140642::NP_730171	FBgn0260388	492.6	112.277	872.922	7.77469	2.95879	0.000284299	0.00314758	CG42514	72.3152	135.077	129.44	618.993	643.203	1356.57	CG42514	49	87	125	927	739	1840
34921	CG4587	CG4587 gene product from transcript CG4587-RD	NP_001260466::NP_001188817::NM_001201888::NM_001273538::NP_001260467::NP_001097164::NP_001097163::NM_001103693::NM_001103694::NM_001273537	FBgn0028863	161.314	36.8188	285.808	7.76257	2.95653	6.78053e-10	2.76471e-08	CG4587	45.7504	32.6047	32.1011	339.879	260.24	257.306	CG4587	31	21	31	509	299	349
31172	CG14054	CG14054 gene product from transcript CG14054-RA	NP_569974::NM_130618	FBgn0029596	77.4684	17.7137	137.223	7.74671	2.95358	2.48784e-07	6.5748e-06	CG14054	13.2824	20.1839	19.6749	174.947	130.555	106.166	CG14054	9	13	19	262	150	144
31767	nAcRalpha-7E	nicotinic Acetylcholine Receptor alpha 7E	NP_525079::NM_080340	FBgn0015519	24.8569	5.69379	44.0199	7.73122	2.9507	0.000500243	0.00499578	nAcRalpha-7E	0	10.8682	6.21312	37.3933	35.6851	58.9813	nAcRalpha-7E	0	7	6	56	41	80
34842	spel1	spellchecker1	NP_523565::NP_001246031::NM_001259102::NM_078841	FBgn0015546	1694.68	388.408	3000.96	7.7263	2.94978	7.69515e-14	5.69003e-12	spel1	256.793	548.07	360.361	2807.17	3719.96	2475.74	spel1	174	353	348	4204	4274	3358
38430	CG42324	CG42324 gene product from transcript CG42324-RK	NM_001274443::NM_001274441::NM_139561::NM_139562::NP_001261370::NM_001274442::NP_647819::NP_001261371::NP_001261369::NP_001261372::NP_647818::NM_001274440	FBgn0259224	242.008	55.5839	428.433	7.70786	2.94633	1.26723e-10	5.83375e-09	CG42324	38.3713	55.8938	72.4864	550.884	342.925	391.488	CG42324	26	36	70	825	394	531
260645	nimB2	nimrod B2	NM_165075::NP_723857	FBgn0028543	1517.45	350.441	2684.45	7.6602	2.93738	3.65896e-08	1.14011e-06	nimB2	256.793	532.544	261.987	3448.87	1737.26	2867.23	nimB2	174	343	253	5165	1996	3889
43051	CG10513	CG10513 gene product from transcript CG10513-RB	NP_651370::NM_143113	FBgn0039311	4.47967	1.03507	7.92428	7.65579	2.93655	0.134503	0.371202	CG10513	0	3.10521	0	2.00321	12.1852	9.58446	CG10513	0	2	0	3	14	13
43702	CG15555	CG15555 gene product from transcript CG15555-RA	NM_143603::NP_651860	FBgn0039839	3.7123	0.862709	6.5619	7.60616	2.92717	0.204072	0.482651	CG15555	0	1.55261	1.03552	4.67417	1.74074	13.2708	CG15555	0	1	1	7	2	18
40489	mael	maelstrom	NP_524217::NM_176388::NM_079493::NP_788566::NP_730739::NM_168958	FBgn0016034	57.6716	13.4079	101.935	7.60264	2.9265	4.53734e-06	8.75032e-05	mael	2.95164	15.5261	21.7459	128.873	72.2406	104.692	mael	2	10	21	193	83	142
117345	Gr47b	Gustatory receptor 47b	NM_165826::NP_725040	FBgn0041241	10.7655	2.51089	19.0202	7.57508	2.92126	0.0148887	0.0766789	Gr47b	4.42746	3.10521	0	4.67417	24.3703	28.0161	Gr47b	3	2	0	7	28	38
3885611	nimB3	nimrod B3	NM_001038816::NP_001033905	FBgn0054003	60.4069	14.0969	106.717	7.57025	2.92034	9.04691e-06	0.00015959	nimB3	2.95164	24.8417	14.4973	147.57	67.8888	104.692	nimB3	2	16	14	221	78	142
33552	CG34394	CG34394 gene product from transcript CG34394-RH	NM_001103598::NM_001103601::NM_001258927::NM_205901::NM_134926::NM_001103599::NP_001097071::NP_995623::NP_608770::NP_001097068::NP_001097069::NP_001245856	FBgn0085423	10060.4	2348.2	17772.5	7.56859	2.92002	5.11917e-14	3.92773e-12	CG34394	2498.56	2182.96	2363.06	18397.5	20442.4	14477.7	CG34394	1693	1406	2282	27552	23487	19637
38636	mthl2	methuselah-like 2	NM_176284::NP_788462	FBgn0035623	1782.74	417.811	3147.67	7.53373	2.91336	3.501e-12	2.06457e-10	mthl2	323.205	433.177	497.05	3988.4	2422.24	3032.37	mthl2	219	279	480	5973	2783	4113
32203	Cpr11B	Cuticular protein 11B	NM_132579::NP_001259485::NM_001272556::NP_572807	FBgn0030398	11.7468	2.76139	20.7322	7.50789	2.90841	0.456236	0.763108	Cpr11B	0	0	8.28416	0	1.74074	60.4558	Cpr11B	0	0	8	0	2	82
43648	Npc2g	Niemann-Pick type C-2g	NP_651823::NP_001247375::NM_001260446::NM_143566	FBgn0039800	145.561	34.2286	256.894	7.50523	2.9079	0.0208166	0.0986041	Npc2g	16.234	32.6047	53.8471	468.752	137.518	164.41	Npc2g	11	21	52	702	158	223
32932	CG12200	CG12200 gene product from transcript CG12200-RA	NM_133155::NP_573383	FBgn0031018	6.26944	1.47582	11.0631	7.49621	2.90616	0.0657869	0.228213	CG12200	4.42746	0	0	13.3548	4.35184	15.4826	CG12200	3	0	0	20	5	21
36429	CG3884	CG3884 gene product from transcript CG3884-RA	NP_610830::NP_001163133::NM_165965::NP_725246::NM_001169662::NM_136986	FBgn0033786	224.424	52.836	396.012	7.49511	2.90595	0.00244788	0.0184249	CG3884	28.0406	18.6313	111.836	313.837	244.574	629.625	CG3884	19	12	108	470	281	854
43680	CG15554	CG15554 gene product from transcript CG15554-RA	NM_143587::NP_651844	FBgn0039820	9.80227	2.31293	17.2916	7.47605	2.90228	0.384649	0.697211	CG15554	5.90328	0	1.03552	0	1.74074	50.1341	CG15554	4	0	1	0	2	68
43411	CG14523	CG14523 gene product from transcript CG14523-RA	NP_651644::NM_143387	FBgn0039612	1061.5	250.726	1872.27	7.46738	2.9006	0.00312705	0.0223874	CG14523	156.437	461.124	134.618	3168.42	1301.2	1147.19	CG14523	106	297	130	4745	1495	1556
38484	Gad1	Glutamic acid decarboxylase 1	NP_523914::NP_728931::NM_079190::NP_001261396::NP_728930::NM_168055::NM_001274467::NM_168056	FBgn0004516	5.10307	1.20788	8.99826	7.44962	2.89717	0.282416	0.583857	Gad1	0	1.55261	2.07104	4.00643	0.870369	22.118	Gad1	0	1	2	6	1	30
41208	CG8526	CG8526 gene product from transcript CG8526-RA	NM_141696::NP_001262440::NP_649953::NM_001275511	FBgn0037759	21.5761	5.12506	38.0271	7.41983	2.89139	0.00141734	0.0119473	CG8526	2.95164	6.21042	6.21312	41.3998	36.5555	36.126	CG8526	2	4	6	62	42	49
40469	CG11438	CG11438 gene product from transcript CG11438-RA	NP_649392::NM_141135	FBgn0037164	1980.72	471.58	3489.86	7.40036	2.8876	6.31382e-14	4.71751e-12	CG11438	513.586	610.174	290.981	2755.76	3802.64	3911.2	CG11438	348	393	281	4127	4369	5305
31317	CG10804	CG10804 gene product from transcript CG10804-RB	NP_001138150::NP_570061::NM_166975::NM_001144678::NM_130705::NP_726868	FBgn0029663	30.7169	7.34197	54.0918	7.36747	2.88117	0.000153735	0.00187197	CG10804	4.42746	12.4208	5.1776	52.7513	55.7036	53.8204	CG10804	3	8	5	79	64	73
33062	shakB	shaking B	NP_523425::NM_134566::NP_728361::NP_001138222::NM_001144750::NM_001258858::NM_078701::NM_001258859::NM_001103568::NP_608410::NP_001245788::NP_001097038::NM_170660::NP_001245787	FBgn0085387	6000.23	1434.91	10565.5	7.3632	2.88033	8.15233e-14	5.997e-12	shakB	1534.85	1501.37	1268.51	8667.91	11407.9	11620.8	shakB	1040	967	1225	12981	13107	15762
36804	krimp	krimper	NP_611103::NM_137259	FBgn0034098	186.318	44.7979	327.838	7.31816	2.87148	0.0066217	0.0406979	krimp	23.6131	46.5782	64.2023	498.133	377.74	107.641	krimp	16	30	62	746	434	146
34761	Tehao	CG7121 gene product from transcript CG7121-RA	NM_058090::NP_477438	FBgn0026760	10.0416	2.41576	17.6673	7.31336	2.87053	0.0299972	0.129307	Tehao	0	3.10521	4.14208	19.3644	7.83332	25.8043	Tehao	0	2	4	29	9	35
37266	Obp56d	Odorant-binding protein 56d	NM_137600::NP_611444	FBgn0034470	26227.9	6310.62	46145.1	7.31229	2.87032	3.71728e-14	2.89887e-12	Obp56d	8534.67	5844.01	4553.18	38809.6	43681.2	55944.5	Obp56d	5783	3764	4397	58121	50187	75881
36005	CG1688	CG1688 gene product from transcript CG1688-RA	NP_610516::NM_136672	FBgn0027589	65.2176	15.7213	114.714	7.29674	2.86725	4.07271e-06	7.96186e-05	CG1688	8.85492	12.4208	25.888	109.509	141	93.6328	CG1688	6	8	25	164	162	127
42350	GluClalpha	CG7535 gene product from transcript CG7535-RK	NM_001038972::NP_650827::NM_001275811::NP_001163655::NM_001170184::NP_001163656::NP_001163654::NP_732447::NP_001034061::NM_001170183::NP_001014641::NP_001262740::NM_142570::NM_001170185::NM_169873::NM_001014641	FBgn0024963	12.5438	3.02843	22.0591	7.28401	2.86473	0.00818189	0.04815	GluClalpha	4.42746	4.65782	0	24.7063	15.6666	25.8043	GluClalpha	3	3	0	37	18	35
38313	CG1146	CG1146 gene product from transcript CG1146-RB	NM_167950::NP_728749::NM_139468::NP_728750::NP_647725::NM_167951	FBgn0035346	10249.3	2478.28	18020.4	7.27134	2.86222	5.56807e-14	4.20433e-12	CG1146	2334.75	3227.87	1872.22	16042.4	20992.4	17026.4	CG1146	1582	2079	1808	24025	24119	23094
37557	babos	CG3624 gene product from transcript CG3624-RA	NM_137823::NP_611667	FBgn0034724	2590.63	627.88	4553.38	7.25198	2.85838	6.95678e-13	4.51274e-11	babos	467.835	616.385	799.422	3842.83	4622.53	5194.78	babos	317	397	772	5755	5311	7046
36255	pyr	pyramus	NP_001097275::NM_001103805	FBgn0033649	7526.85	1826.56	13227.1	7.24155	2.8563	7.34002e-14	5.4557e-12	pyr	1980.55	2133.28	1365.85	11931.8	16442.1	11307.4	pyr	1342	1374	1319	17869	18891	15337
43591	CG9747	CG9747 gene product from transcript CG9747-RA	NM_143522::NP_651779	FBgn0039754	128.692	31.2432	226.141	7.23808	2.85561	0.0431825	0.169675	CG9747	19.1857	31.0521	43.4919	173.612	75.7221	429.089	CG9747	13	20	42	260	87	582
41596	yellow-f2	CG8063 gene product from transcript CG8063-RA	NM_141990::NP_650247	FBgn0038105	100.368	24.3896	176.346	7.2304	2.85408	5.51564e-05	0.000791889	yellow-f2	16.234	43.473	13.4618	108.841	163.629	256.569	yellow-f2	11	28	13	163	188	348
42715	CG34375	CG34375 gene product from transcript CG34375-RA	NM_001170222::NP_001163693::NP_651109::NM_001275926::NM_142852::NP_001262855	FBgn0085404	59.6037	14.4959	104.712	7.22351	2.8527	0.000968751	0.00877224	CG34375	0	9.31564	34.1722	63.4351	96.611	154.089	CG34375	0	6	33	95	111	209
317897	CG32181	CG32181 gene product from transcript CG32181-RB	NM_168747::NP_730300	FBgn0052181	20.2335	4.92666	35.5404	7.2139	2.85078	0.00175094	0.0141271	CG32181	4.42746	6.21042	4.14208	46.0739	39.1666	21.3807	CG32181	3	4	4	69	45	29
35281	CG16772	CG16772 gene product from transcript CG16772-RA	NP_610015::NM_136171	FBgn0032835	65.0892	15.9034	114.275	7.1856	2.84511	0.0358967	0.147462	CG16772	28.0406	12.4208	7.24864	18.6967	123.592	200.536	CG16772	19	8	7	28	142	272
318092	TwdlZ	TweedleZ	NM_167541::NP_728018	FBgn0052569	1.41159	0.345173	2.478	7.17901	2.84378	0.630109	0.901626	TwdlZ	0	0	1.03552	0	5.22221	2.2118	TwdlZ	0	0	1	0	6	3
43413	CG14526	CG14526 gene product from transcript CG14526-RC	NP_651646::NM_143389	FBgn0027578	731.756	179.211	1284.3	7.16644	2.84126	0.00054542	0.00539784	CG14526	122.493	242.207	172.932	2023.91	958.276	870.711	CG14526	83	156	167	3031	1101	1181
32230	CG3812	CG3812 gene product from transcript CG3812-RB	NP_572828::NP_727641::NM_132600::NM_001272565::NP_001259494::NM_167337	FBgn0030421	208.102	50.9754	365.229	7.1648	2.84093	0.24118	0.534288	CG3812	35.4197	57.4464	60.0602	88.1415	89.648	917.896	CG3812	24	37	58	132	103	1245
40425	CG14564	CG14564 gene product from transcript CG14564-RA	NM_141104::NP_649361	FBgn0037131	8.41925	2.07014	14.7684	7.13399	2.83471	0.0329401	0.1388	CG14564	0	6.21042	0	12.0193	18.2777	14.0081	CG14564	0	4	0	18	21	19
10178831	CG42846	CG42846 gene product from transcript CG42846-RA	NM_001202085::NP_001189014	FBgn0262035	816.768	200.987	1432.55	7.12758	2.83341	6.55757e-13	4.2928e-11	CG42846	278.93	201.839	122.191	1458.34	1148.02	1691.29	CG42846	189	130	118	2184	1319	2294
36385	CG17760	CG17760 gene product from transcript CG17760-RB	NM_001043074::NP_001036539	FBgn0033756	670.009	165.071	1174.95	7.11785	2.83144	8.47174e-11	4.09831e-09	CG17760	122.493	158.366	214.353	1526.45	986.128	1012.27	CG17760	83	102	207	2286	1133	1373
40909	alpha-Est1	alpha-Esterase-1	NP_524269::NM_079545	FBgn0015568	140.442	34.726	246.157	7.08855	2.82549	1.33493e-08	4.43042e-07	alpha-Est1	7.3791	51.236	45.5629	305.156	181.907	251.408	alpha-Est1	5	33	44	457	209	341
5740807	CG34225	CG34225 gene product from transcript CG34225-RA	NM_001103797::NP_001097267	FBgn0085254	4.07383	1.00948	7.13818	7.07117	2.82195	0.164932	0.421441	CG34225	1.47582	1.55261	0	7.34512	5.22221	8.84719	CG34225	1	1	0	11	6	12
36874	Acp53Ea	Accessory gland-specific peptide 53Ea	NP_477151::NM_057803	FBgn0015584	1.38841	0.345173	2.43165	7.04472	2.81654	0.635841	0.905597	Acp53Ea	0	0	1.03552	1.33548	5.22221	0.737266	Acp53Ea	0	0	1	2	6	1
35767	Odc2	Ornithine decarboxylase 2	NM_057705::NP_477053	FBgn0013308	1.3868	0.345173	2.42842	7.03538	2.81463	0.616128	0.893937	Odc2	0	0	1.03552	4.67417	2.61111	0	Odc2	0	0	1	7	3	0
43935	NtR	CG6698 gene product from transcript CG6698-RA	NP_651958::NM_001259528::NM_143701::NP_001246457	FBgn0029147	6045.03	1504.63	10585.4	7.03522	2.81459	0.00164082	0.0134344	NtR	1084.73	2274.57	1154.61	17282.4	7842.89	6630.97	NtR	735	1465	1115	25882	9011	8994
31863	t	tan	NM_132315::NP_572543	FBgn0086367	106.903	26.712	187.094	7.00411	2.8082	0.0338327	0.141136	t	11.8066	34.1573	34.1722	349.227	70.4999	141.555	t	8	22	33	523	81	192
39276	CG7560	CG7560 gene product from transcript CG7560-RA	NM_140205::NP_648462	FBgn0036157	6.19779	1.55261	10.843	6.98372	2.804	0.0736036	0.246283	CG7560	0	4.65782	0	8.6806	11.3148	12.5335	CG7560	0	3	0	13	13	17
42732	CG6738	CG6738 gene product from transcript CG6738-RA	NP_651124::NM_142867	FBgn0039053	3.92681	0.98388	6.86975	6.9823	2.8037	0.192157	0.462675	CG6738	2.95164	0	0	5.34191	13.0555	2.2118	CG6738	2	0	0	8	15	3
37454	CG30283	CG30283 gene product from transcript CG30283-RB	NM_137743::NP_611587	FBgn0260477	43.1513	10.8884	75.4142	6.92612	2.79205	2.6076e-05	0.000409601	CG30283	8.85492	15.5261	8.28416	100.161	53.0925	72.9893	CG30283	6	10	8	150	61	99
41116	CG18473	CG18473 gene product from transcript CG18473-RA	NP_731339::NM_169272	FBgn0037683	140.892	35.559	246.226	6.92443	2.7917	6.74257e-08	2.00884e-06	CG18473	19.1857	23.2891	64.2023	229.702	252.407	256.569	CG18473	13	15	62	344	290	348
42473	CG3822	CG3822 gene product from transcript CG3822-RA	NM_142668::NP_650925	FBgn0038837	5.262	1.32905	9.19494	6.91841	2.79044	0.126332	0.357275	CG3822	2.95164	0	1.03552	6.00964	6.09258	15.4826	CG3822	2	0	1	9	7	21
31246	brv3	brivido-3	NP_570013::NM_130657	FBgn0040333	51.5176	13.0285	90.0066	6.90844	2.78836	8.31903e-06	0.000148587	brv3	14.7582	17.0787	7.24864	66.1061	99.2221	104.692	brv3	10	11	7	99	114	142
31322	CG32791	CG32791 gene product from transcript CG32791-RC	NM_001272289::NP_001259218::NP_001259217::NM_166976::NM_001272288::NP_726871	FBgn0052791	125.581	31.8482	219.313	6.8862	2.78371	1.35641e-07	3.82555e-06	CG32791	33.9439	29.4995	32.1011	299.814	172.333	185.791	CG32791	23	19	31	449	198	252
43581	Ppi1	Protein phosphatase 1c interacting protein 1	NP_733346::NM_170466::NP_733345::NM_170467	FBgn0051025	1.93112	0.49194	3.37031	6.85105	2.77632	0.441745	0.751656	Ppi1	1.47582	0	0	1.33548	4.35184	4.4236	Ppi1	1	0	0	2	5	6
37093	CG18536	CG18536 gene product from transcript CG18536-RA	NP_611312::NM_137468	FBgn0034322	10.6102	2.7093	18.5111	6.83242	2.7724	0.0240869	0.109368	CG18536	2.95164	3.10521	2.07104	20.0321	20.0185	15.4826	CG18536	2	2	2	30	23	21
36515	S-Lap5	Sperm-Leucylaminopeptidase 5	NP_610892::NM_137048	FBgn0033860	3.84967	0.98388	6.71545	6.82548	2.77093	0.198333	0.472918	S-Lap5	2.95164	0	0	4.67417	9.57406	5.89813	S-Lap5	2	0	0	7	11	8
41944	srp	serpent	NP_001262619::NP_001027190::NM_001260199::NP_732100::NP_001247128::NM_169696::NM_001275690::NP_001262618::NM_001032019::NM_001275689::NM_169694::NP_732098	FBgn0003507	3158.38	807.328	5509.43	6.82428	2.77068	0.00270712	0.0200172	srp	526.868	933.116	961.998	9045.85	4010.66	3471.79	srp	357	601	929	13547	4608	4709
44154	Hmgs	HMG Coenzyme A synthase	NM_166167::NM_166166::NP_725570::NP_725567::NP_725569::NM_166168::NM_079972::NM_166169::NP_524711::NP_725568	FBgn0010611	25223	6453.94	43992.1	6.81631	2.76899	3.41388e-13	2.36502e-11	Hmgs	6836	6778.68	5747.14	50153.2	44891.9	36931.1	Hmgs	4632	4366	5550	75109	51578	50092
35911	CG13743	CG13743 gene product from transcript CG13743-RA	NP_001246214::NP_610444::NM_136600::NM_001259285	FBgn0033368	10.561	2.7093	18.4127	6.7961	2.76471	0.0227273	0.104795	CG13743	2.95164	3.10521	2.07104	30.0482	10.4444	14.7453	CG13743	2	2	2	45	12	20
39561	CG32138	CG32138 gene product from transcript CG32138-RC	NP_729955::NM_168575::NM_001274895::NP_001137948::NP_729954::NP_001261824::NM_168576::NM_001144476	FBgn0052138	27637.8	7096.88	48178.7	6.78871	2.76314	3.95553e-13	2.71391e-11	CG32138	7356.96	7781.66	6152.03	47522.9	54212.7	42800.5	CG32138	4985	5012	5941	71170	62287	58053
39833	aos	argos	NM_079383::NP_524107	FBgn0004569	1417.08	364.433	2469.72	6.7769	2.76062	3.34637e-12	1.98158e-10	aos	405.851	316.732	370.716	2116.73	2581.51	2710.93	aos	275	204	358	3170	2966	3677
31303	Pig1	Pre-intermoult gene 1	NP_476677::NM_057329	FBgn0003086	115.195	29.6333	200.756	6.7747	2.76016	0.325707	0.634474	Pig1	2.95164	0	85.9482	14.6902	81.8147	505.764	Pig1	2	0	83	22	94	686
31782	CG12116	CG12116 gene product from transcript CG12116-RA	NM_132253::NP_572481	FBgn0030041	228.46	58.8136	398.106	6.76894	2.75893	0.222282	0.508527	CG12116	11.8066	31.0521	133.582	940.843	134.037	119.437	CG12116	8	20	129	1409	154	162
326258	CG33109	CG33109 gene product from transcript CG33109-RA	NM_176500::NP_788677	FBgn0053109	19.6323	5.07297	34.1917	6.73997	2.75274	0.0015843	0.0130615	CG33109	5.90328	9.31564	0	36.0579	34.8148	31.7024	CG33109	4	6	0	54	40	43
43412	CG14527	CG14527 gene product from transcript CG14527-RA	NM_143388::NP_651645	FBgn0039613	762.251	197.027	1327.47	6.73754	2.75222	0.00986113	0.0556678	CG14527	109.211	380.388	101.481	2316.38	1030.52	635.523	CG14527	74	245	98	3469	1184	862
10178957	CG42751	CG42751 gene product from transcript CG42751-RA	NM_001201863::NP_001188792	FBgn0261805	92.8762	24.0322	161.72	6.72933	2.75046	2.45629e-07	6.50348e-06	CG42751	36.8955	15.5261	19.6749	194.312	156.666	134.182	CG42751	25	10	19	291	180	182
42774	CG10170	CG10170 gene product from transcript CG10170-RA	NP_651152::NM_142895	FBgn0039085	1.99925	0.517535	3.48097	6.72606	2.74976	0.41474	0.72605	CG10170	0	1.55261	0	2.67095	2.61111	5.16086	CG10170	0	1	0	4	3	7
34517	CG16743	CG16743 gene product from transcript CG16743-RB	NM_001273438::NP_609476::NP_001260367::NM_135632	FBgn0032322	90.1195	23.3316	156.907	6.7251	2.74955	0.00857249	0.0498405	CG16743	17.7098	20.1839	32.1011	267.095	116.629	86.9974	CG16743	12	13	31	400	134	118
318564	CG31031	CG31031 gene product from transcript CG31031-RA	NP_733344::NM_170465	FBgn0051031	19.2862	5.00344	33.5691	6.70919	2.74614	0.00276113	0.0203277	CG31031	0	10.8682	4.14208	34.7224	31.3333	34.6515	CG31031	0	7	4	52	36	47
36525	Cpr50Cb	Cuticular protein 50Cb	NP_610901::NM_137057	FBgn0033869	42.5604	11.0539	74.0668	6.70049	2.74427	3.28017e-05	0.00050389	Cpr50Cb	19.1857	7.76303	6.21312	104.167	58.3147	59.7185	Cpr50Cb	13	5	6	156	67	81
33993	CG11289	CG11289 gene product from transcript CG11289-RB	NP_609097::NM_135253	FBgn0031887	1.88576	0.49194	3.27959	6.66664	2.73696	0.450808	0.758769	CG11289	1.47582	0	0	2.67095	3.48148	3.68633	CG11289	1	0	0	4	4	5
47080	acj6	abnormal chemosensory jump 6	NP_001014743::NP_001245684::NP_001245685::NP_001245682::NM_001258760::NP_001138198::NP_001245683::NM_001258758::NP_001245686::NM_001258755::NM_080137::NP_524876::NM_001258759::NM_001144726::NP_001245688::NM_001258753::NP_001245689::NP_001245687::NM_001014744::NM_001258756::NM_001258754::NP_727845::NM_001258757::NM_167438::NP_001014744::NM_001014743	FBgn0000028	5.64669	1.47582	9.81757	6.65228	2.73385	0.102716	0.311713	acj6	4.42746	0	0	7.34512	9.57406	12.5335	acj6	3	0	0	11	11	17
32131	Karl	CG4139 gene product from transcript CG4139-RB	NP_572748::NM_167303::NP_727559::NM_132520	FBgn0030334	4601.83	1205.4	7998.26	6.63535	2.73017	0.000480375	0.0048414	Karl	842.693	1490.5	1283.01	12436.6	5944.62	5613.54	Karl	571	960	1239	18625	6830	7614
37545	Oatp58Dc	Organic anion transporting polypeptide 58Dc	NP_611659::NM_137815::NP_001097409::NM_001103939::NM_001169780::NP_001163251	FBgn0034716	25.5028	6.7225	44.283	6.58728	2.71968	0.053823	0.19881	Oatp58Dc	10.3307	1.55261	8.28416	28.045	20.0185	84.7856	Oatp58Dc	7	1	8	42	23	115
40778	CG17917	CG17917 gene product from transcript CG17917-RA	NM_141385::NP_649642	FBgn0037431	8.4046	2.21781	14.5914	6.5792	2.71791	0.0790102	0.25897	CG17917	1.47582	0	5.1776	9.34834	22.6296	11.7963	CG17917	1	0	5	14	26	16
38226	Dhc62B	Dynein heavy chain at 62B	NP_995958::NM_206236	FBgn0013811	1352.32	357.607	2347.03	6.56315	2.71439	4.48823e-12	2.60372e-10	Dhc62B	391.092	374.178	307.55	2368.47	2819.13	1853.49	Dhc62B	265	241	297	3547	3239	2514
36751	CG8299	CG8299 gene product from transcript CG8299-RA	NM_137222::NP_611066	FBgn0034052	11.7372	3.10611	20.3683	6.55748	2.71314	0.0837999	0.27014	CG8299	0	3.10521	6.21312	39.3966	6.96295	14.7453	CG8299	0	2	6	59	8	20
33889	CG9505	CG9505 gene product from transcript CG9505-RA	NP_609019::NM_135175	FBgn0031805	683.757	180.959	1186.56	6.55704	2.71304	0.00212217	0.0165857	CG9505	230.228	180.102	132.547	1943.79	808.573	807.306	CG9505	156	116	128	2911	929	1095
50022	Hsp70Bbb	CG5834 gene product from transcript CG5834-RA	NM_176486::NP_788663	FBgn0051354	59613.1	15841.3	103385	6.52629	2.70626	0.000474848	0.00478909	Hsp70Bbb	12497.2	8050.26	26976.3	50819.6	131065	128270	Hsp70Bbb	8468	5185	26051	76107	150586	173980
48582::48583	Hsp70Bb::Hsp70Bc	Heat-shock-protein-70Bb::Heat-shock-protein-70Bc	NM_080188::NP_524927::NP_650209::NM_141952	FBgn0013279	52259.5	13904.8	90614.3	6.51677	2.70416	0.000160247	0.00193969	Hsp70Bb::Hsp70Bc	10739.5	7528.59	23446.3	48057.8	115096	108689	Hsp70Bb::Hsp70Bc	7277	4849	22642	71971	132238	147422
37867	Dat	Dopamine N acetyltransferase	NP_995934::NP_523839::NM_079115::NM_206212	FBgn0019643	2472.7	659.207	4286.19	6.50204	2.70089	1.02498e-11	5.69163e-10	Dat	701.015	434.73	841.878	4492.54	4490.23	3875.81	Dat	475	280	813	6728	5159	5257
246504	CG30181	CG30181 gene product from transcript CG30181-RA	NP_726336::NM_166606	FBgn0050181	6.44231	1.72587	11.1588	6.46559	2.69278	0.152085	0.402001	CG30181	0	0	5.1776	4.00643	19.1481	10.3217	CG30181	0	0	5	6	22	14
41978	CG17929	CG17929 gene product from transcript CG17929-RB	NP_650532::NM_142275	FBgn0038415	1.28809	0.345173	2.23101	6.46343	2.6923	0.661877	0.920714	CG17929	0	0	1.03552	2.00321	1.74074	2.94906	CG17929	0	0	1	3	2	4
317866	CG32119	CG32119 gene product from transcript CG32119-RA	NM_168539::NP_729879	FBgn0052119	12.8761	3.45084	22.3014	6.4626	2.69212	0.0175343	0.0870978	CG32119	0	6.21042	4.14208	24.7063	25.2407	16.9571	CG32119	0	4	4	37	29	23
37357	CG17999	CG17999 gene product from transcript CG17999-RA	NP_611517::NM_137673	FBgn0034552	212.685	57.0139	368.357	6.46082	2.69172	0.000472664	0.00477043	CG17999	35.4197	71.4199	64.2023	564.239	234.129	306.703	CG17999	24	46	62	845	269	416
39873	Nrt	Neurotactin	NP_001189121::NM_001202192::NM_168682::NP_730196::NM_057450::NP_476798	FBgn0004108	940.897	252.739	1629.05	6.44559	2.68831	9.96648e-11	4.74105e-09	Nrt	152.01	203.391	402.817	1547.15	1544.03	1795.98	Nrt	103	131	389	2317	1774	2436
5740130	CG34454	CG34454 gene product from transcript CG34454-RA	NM_001103987::NP_001097457	FBgn0085483	2699.21	725.119	4673.29	6.44486	2.68815	5.35893e-13	3.57371e-11	CG34454	1282.49	616.385	276.484	4853.12	4201.27	4965.49	CG34454	869	397	267	7268	4827	6735
48582::48583	Hsp70Bb::Hsp70Bc	Heat-shock-protein-70Bb::Heat-shock-protein-70Bc	NM_080188::NP_524927::NP_650209::NM_141952	FBgn0013278	57352.2	15457	99247.3	6.42086	2.68277	0.000219915	0.00253643	Hsp70Bb::Hsp70Bc	11771.1	8121.68	26478.3	52022.2	125420	120300	Hsp70Bb::Hsp70Bc	7976	5231	25570	77908	144100	163170
38282	osm-1	CG13809 gene product from transcript CG13809-RB	NM_139443::NP_647700	FBgn0035317	80.8777	21.8298	139.926	6.40986	2.68029	2.58639e-06	5.34159e-05	osm-1	14.7582	21.7365	28.9946	98.1575	150.574	171.046	osm-1	10	14	28	147	173	232
32147	CG10352	CG10352 gene product from transcript CG10352-RB	NP_001259468::NP_572761::NM_001272539::NM_132533	FBgn0030348	126.63	34.2037	219.055	6.40444	2.67907	1.88412e-07	5.13135e-06	CG10352	47.2263	35.7099	19.6749	155.583	208.889	292.695	CG10352	32	23	19	233	240	397
2768954	CG12355	CG12355 gene product from transcript CG12355-RD	NM_001274946::NM_001104140::NP_001261875::NP_996091::NP_001163447::NP_001097610::NM_206369::NM_001169976	FBgn0040805	16.4196	4.43517	28.4041	6.4043	2.67904	0.0102646	0.0573555	CG12355	2.95164	3.10521	7.24864	21.3676	26.9814	36.8633	CG12355	2	2	7	32	31	50
40185	fln	flightin	NP_524174::NM_001275155::NP_001262084::NM_079450	FBgn0005633	1.27712	0.345173	2.20907	6.39989	2.67805	0.687564	0.936327	fln	0	0	1.03552	0.667738	5.22221	0.737266	fln	0	0	1	1	6	1
117464	He	Hemese	NP_652734::NM_144477	FBgn0028430	2804.12	757.925	4850.31	6.39947	2.67795	0.00306594	0.0221014	He	609.514	777.856	886.405	7920.71	3702.55	2927.68	He	413	501	856	11862	4254	3971
326221	CG32557	CG32557 gene product from transcript CG32557-RA	NP_573249::NM_133021	FBgn0052557	2.553	0.690347	4.41566	6.39629	2.67724	0.42189	0.733616	CG32557	0	0	2.07104	5.34191	3.48148	4.4236	CG32557	0	0	2	8	4	6
33217	BBS8	CG13691 gene product from transcript CG13691-RA	NP_608524::NM_134680	FBgn0031255	18.718	5.07342	32.3626	6.37885	2.6733	0.0038156	0.0262295	BBS8	5.90328	6.21042	3.10656	17.3612	29.5925	50.1341	BBS8	4	4	3	26	34	68
35715	CG1399	CG1399 gene product from transcript CG1399-RF	NM_165549::NM_001273859::NM_001169606::NP_610316::NM_001169604::NM_136472::NP_001163077::NP_001260788::NM_001169605::NP_001163075::NP_001163076::NP_724593	FBgn0033212	10399.6	2822.83	17976.3	6.36819	2.67088	1.13964e-11	6.23133e-10	CG1399	2467.57	2204.7	3796.22	17153.5	19953.2	16822.2	CG1399	1672	1420	3666	25689	22925	22817
36637	AttB	Attacin-B	NM_001169681::NP_523746::NM_079022::NP_001163152	FBgn0041581	1964.53	535.148	3393.91	6.342	2.66494	0.02181	0.101683	AttB	460.456	686.252	458.736	2562.11	6083.88	1535.73	AttB	312	442	443	3837	6990	2083
50147	CG9445	CG9445 gene product from transcript CG9445-RA	NM_144057::NP_652314::NM_001273812::NP_001260741	FBgn0040674	19.3121	5.26457	33.3596	6.33662	2.66371	0.00286989	0.0209924	CG9445	14.7582	0	1.03552	24.0386	29.5925	46.4478	CG9445	10	0	1	36	34	63
34773	CG9254	CG9254 gene product from transcript CG9254-RA	NP_609664::NM_135820	FBgn0028513	2.52983	0.690347	4.36931	6.32915	2.66201	0.425645	0.736734	CG9254	0	0	2.07104	6.67738	3.48148	2.94906	CG9254	0	0	2	10	4	4
37983	Tpc2	Thiamine pyrophosphate carrier protein 2	NM_001259582::NP_001246511	FBgn0035078	64.8638	17.7069	112.021	6.32638	2.66138	0.00388741	0.0266144	Tpc2	23.6131	10.8682	18.6394	61.4319	93.9998	180.63	Tpc2	16	7	18	92	108	245
41372	RpL24-like	Ribosomal protein L24-like	NM_141816::NP_650073	FBgn0037899	21697.7	5933.61	37461.8	6.31349	2.65844	3.14125e-12	1.88356e-10	RpL24-like	5276.06	6809.73	5715.04	39837.3	42162.4	30385.7	RpL24-like	3575	4386	5519	59660	48442	41214
44382	Sr-CIII	Scavenger receptor class C, type III	NM_080008::NP_524747	FBgn0020376	43.7228	11.9746	75.4709	6.30256	2.65594	0.00656501	0.0404705	Sr-CIII	5.90328	21.7365	8.28416	127.538	48.7407	50.1341	Sr-CIII	4	14	8	191	56	68
33679	CG15629	CG15629 gene product from transcript CG15629-RA	NM_135015::NP_608859	FBgn0031630	2203.17	603.847	3802.49	6.29711	2.65469	5.17742e-13	3.50175e-11	CG15629	405.851	1260.72	144.973	3465.56	4305.72	3636.2	CG15629	275	812	140	5190	4947	4932
35369	CG9265	CG9265 gene product from transcript CG9265-RB	NM_136237::NM_001273726::NM_001273728::NP_001260656::NP_610081::NP_001260657::NM_001273727::NP_001260655	FBgn0032910	3221.26	886.027	5556.49	6.27124	2.64875	9.03476e-11	4.334e-09	CG9265	489.972	627.253	1540.85	4154.67	6260.56	6254.23	CG9265	332	404	1488	6222	7193	8483
34756	CG10859	CG10859 gene product from transcript CG10859-RA	NM_135807::NP_609651	FBgn0032520	7.13903	1.96776	12.3103	6.256	2.64524	0.0664502	0.229893	CG10859	5.90328	0	0	14.6902	10.4444	11.7963	CG10859	4	0	0	22	12	16
326270	MtnD	Metallothionein D	NM_176518::NP_788695	FBgn0053192	30.9237	8.52381	53.3236	6.25584	2.6452	0.0375263	0.152662	MtnD	5.90328	15.5261	4.14208	100.161	39.1666	20.6434	MtnD	4	10	4	150	45	28
2768665	CG17207	CG17207 gene product from transcript CG17207-RA	NM_206480::NP_996202	FBgn0038051	5.53882	1.52701	9.55062	6.25445	2.64488	0.110261	0.327381	CG17207	1.47582	3.10521	0	6.67738	8.70369	13.2708	CG17207	1	2	0	10	10	18
37526	CG34205	CG34205 gene product from transcript CG34205-RA	NM_001103937::NP_001097407	FBgn0085234	109.288	30.205	188.37	6.23639	2.64071	0.000355355	0.00379302	CG34205	19.1857	49.6834	21.7459	285.792	158.407	120.912	CG34205	13	32	21	428	182	164
5740297	CG34256	CG34256 gene product from transcript CG34256-RB	NP_001097642::NM_001104172	FBgn0085285	142.481	39.4533	245.508	6.22276	2.63756	0.0473471	0.181442	CG34256	23.6131	7.76303	86.9837	106.17	438.666	191.689	CG34256	16	5	84	159	504	260
246451	CG30093	CG30093 gene product from transcript CG30093-RA	NM_166124::NP_725504	FBgn0050093	3.72258	1.03507	6.41009	6.1929	2.63062	0.21747	0.500164	CG30093	0	3.10521	0	0	5.22221	14.0081	CG30093	0	2	0	0	6	19
31679	CG15478	CG15478 gene product from transcript CG15478-RA	NP_001162692::NM_132172::NM_001169221::NP_572400	FBgn0029955	24.6279	6.85048	42.4053	6.19013	2.62997	0.00194378	0.0154884	CG15478	2.95164	9.31564	8.28416	37.3933	52.2221	37.6006	CG15478	2	6	8	56	60	51
40864	CG14609	CG14609 gene product from transcript CG14609-RA	NP_649704::NM_141447	FBgn0037483	4.3399	1.20788	7.47192	6.18597	2.629	0.224232	0.511038	CG14609	0	1.55261	2.07104	6.67738	11.3148	4.4236	CG14609	0	1	2	10	13	6
32650	CG4653	CG4653 gene product from transcript CG4653-RA	NM_132922::NP_573150	FBgn0030776	5.48274	1.52701	9.43847	6.18101	2.62784	0.123366	0.35273	CG4653	1.47582	3.10521	0	4.00643	19.1481	5.16086	CG4653	1	2	0	6	22	7
36424	sug	sugarbabe	NM_136982::NM_001274003::NP_001260932::NP_610826	FBgn0033782	500.109	139.371	860.847	6.17665	2.62682	0.00398378	0.0271243	sug	171.195	122.656	124.262	351.23	918.239	1313.07	sug	116	79	120	526	1055	1781
38284	ACXD	CG5712 gene product from transcript CG5712-RB	NM_138984::NP_001261320::NP_620469::NM_001274391	FBgn0040507	22.6221	6.30735	38.9368	6.17324	2.62603	0.00325076	0.0230804	ACXD	4.42746	6.21042	8.28416	24.0386	52.2221	40.5496	ACXD	3	4	8	36	60	55
41410	CG6908	CG6908 gene product from transcript CG6908-RA	NP_001262480::NP_650105::NM_001275551::NM_141848	FBgn0037936	41.5037	11.5796	71.4277	6.16839	2.62489	0.00589553	0.0370639	CG6908	8.85492	9.31564	16.5683	27.3773	84.4258	102.48	CG6908	6	6	16	41	97	139
36184	CG13226	CG13226 gene product from transcript CG13226-RA	NP_610651::NM_136807	FBgn0033594	26.6339	7.4389	45.8289	6.16072	2.6231	0.00214001	0.0166886	CG13226	8.85492	0	13.4618	37.3933	37.4259	62.6676	CG13226	6	0	13	56	43	85
36334	CG30046	CG30046 gene product from transcript CG30046-RB	NM_165878::NP_725129	FBgn0050046	1590.05	445.4	2734.69	6.13986	2.6182	0.00175237	0.0141288	CG30046	343.866	485.966	506.369	4354.32	2134.14	1715.62	CG30046	233	313	489	6521	2452	2327
40236	Spn77Bc	Serpin 77Bc	NP_001262103::NM_001275174::NM_140950::NP_649207	FBgn0036970	3.67707	1.03552	6.31863	6.10189	2.60926	0.326659	0.634943	Spn77Bc	0	0	3.10656	0.667738	8.70369	9.58446	Spn77Bc	0	0	3	1	10	13
3346208	dpr3	CG33516 gene product from transcript CG33516-RD	NP_001259902::NM_001272972::NM_001272973::NP_001259901::NM_001014459::NP_001014459	FBgn0053516	341.926	96.3692	587.482	6.09616	2.6079	3.62187e-07	9.18076e-06	dpr3	84.1218	108.682	96.3034	803.957	453.462	505.027	dpr3	57	70	93	1204	521	685
34227	CG9568	CG9568 gene product from transcript CG9568-RA	NM_135423::NP_609267	FBgn0032087	8.55177	2.41621	14.6873	6.07865	2.60375	0.119782	0.345965	CG9568	0	0	7.24864	3.33869	25.2407	15.4826	CG9568	0	0	7	5	29	21
42049	Irc	Immune-regulated catalase	NM_001275724::NP_001262653::NP_650584::NM_142327	FBgn0038465	8149.75	2303.6	13995.9	6.07567	2.60304	1.10633e-11	6.09593e-10	Irc	1986.45	2547.83	2376.52	15163.7	14661.4	12162.7	Irc	1346	1641	2295	22709	16845	16497
43052	CG10514	CG10514 gene product from transcript CG10514-RA	NM_143114::NP_651371	FBgn0039312	24.902	7.04163	42.7623	6.07278	2.60236	0.00181982	0.0145902	CG10514	11.8066	3.10521	6.21312	36.0579	58.3147	33.9142	CG10514	8	2	6	54	67	46
36893	CG6429	CG6429 gene product from transcript CG6429-RA	NM_137320::NP_611164	FBgn0046999	613.427	173.528	1053.33	6.07008	2.60172	0.000962913	0.00873045	CG6429	54.6054	15.5261	450.451	1314.78	591.851	1253.35	CG6429	37	10	435	1969	680	1700
35602	Spn42De	Serpin 42De	NM_136402::NP_001246155::NP_610246::NM_001259226	FBgn0033115	991.759	280.645	1702.87	6.06771	2.60115	1.69244e-11	9.04598e-10	Spn42De	242.035	420.756	179.145	1658.66	1708.53	1741.42	Spn42De	164	271	173	2484	1963	2362
33011	CG34331	CG34331 gene product from transcript CG34331-RB	NP_001097032::NM_001103562	FBgn0085360	2403.78	681.009	4126.56	6.05948	2.59919	0.00303222	0.0219436	CG34331	535.723	953.3	554.003	6774.2	2859.16	2746.32	CG34331	363	614	535	10145	3285	3725
33480	Cpr23B	Cuticular protein 23B	NP_608718::NM_134874	FBgn0031467	15.8313	4.48546	27.1771	6.05894	2.59906	0.00710134	0.0431432	Cpr23B	0	12.4208	1.03552	16.6935	38.2962	26.5416	Cpr23B	0	8	1	25	44	36
44920::48581	Hsp70Ab::Hsp70Aa	Heat-shock-protein-70Ab::Heat-shock-protein-70Aa	NM_080059::NP_524798::NP_731651::NM_169441	FBgn0013275	65390.6	18527.7	112253	6.05869	2.599	8.4737e-05	0.00114515	Hsp70Ab::Hsp70Aa	13543.6	9742.6	32296.8	65331.5	146544	124885	Hsp70Ab::Hsp70Aa	9177	6275	31189	97840	168370	169389
34920	CG18480	CG18480 gene product from transcript CG18480-RA	NP_609761::NM_135917	FBgn0028518	7.30692	2.07104	12.5428	6.05628	2.59843	0.12576	0.356544	CG18480	0	0	6.21312	8.6806	6.09258	22.8552	CG18480	0	0	6	13	7	31
39037	CG5194	CG5194 gene product from transcript CG5194-RB	NP_001261611::NM_140024::NM_001274682::NP_648281	FBgn0035955	9.02972	2.56298	15.4964	6.04626	2.59604	0.0776677	0.255818	CG5194	1.47582	0	6.21312	19.3644	18.2777	8.84719	CG5194	1	0	6	29	21	12
34269	CG17855	CG17855 gene product from transcript CG17855-RA	NM_135450::NP_609294	FBgn0032124	335.989	95.3953	576.583	6.04415	2.59554	8.5671e-07	2.02419e-05	CG17855	70.8394	96.2616	119.085	791.27	486.536	451.944	CG17855	48	62	115	1185	559	613
34260	FucTB	CG4435 gene product from transcript CG4435-RA	NP_609288::NM_135444	FBgn0032117	686.99	195.199	1178.78	6.03888	2.59428	4.27849e-05	0.000636688	FucTB	106.259	251.522	227.814	1710.75	931.295	894.304	FucTB	72	162	220	2562	1070	1213
35135	ham	hamlet	NP_001260543::NM_001259152::NP_001260545::NM_165262::NM_001273614::NM_001273616::NP_724130::NP_001260544::NM_001273615::NP_001246081	FBgn0045852	512.397	145.627	879.168	6.03712	2.59386	6.08563e-06	0.000113379	ham	109.211	166.129	161.541	1232.64	773.758	631.1	ham	74	107	156	1846	889	856
43306	CG5402	CG5402 gene product from transcript CG5402-RA	NP_651565::NM_143308	FBgn0039521	7.28499	2.07104	12.4989	6.0351	2.59338	0.133185	0.368922	CG5402	0	0	6.21312	6.00964	13.0555	18.4316	CG5402	0	0	6	9	15	25
39406	CG32105	CG32105 gene product from transcript CG32105-RB	NM_001274825::NP_001261754::NP_729801::NM_168497	FBgn0052105	1.21057	0.345173	2.07597	6.01428	2.58839	0.704906	0.947064	CG32105	0	0	1.03552	0.667738	2.61111	2.94906	CG32105	0	0	1	1	3	4
33847	ade2	adenosine 2	NM_164675::NM_164676::NP_723147::NP_723146::NP_477212::NM_057864	FBgn0000052	3486.78	999.79	5973.77	5.97502	2.57894	2.59995e-11	1.37422e-09	ade2	869.258	1082.17	1047.95	6402.27	6797.58	4721.45	ade2	589	697	1012	9588	7810	6404
44920::48581	Hsp70Ab::Hsp70Aa	Heat-shock-protein-70Ab::Heat-shock-protein-70Aa	NP_524798::NM_080059::NM_169441::NP_731651	FBgn0013276	64066.7	18377.7	109756	5.97224	2.57827	8.18916e-05	0.00111621	Hsp70Ab::Hsp70Aa	13437.3	9733.29	31962.4	64183.7	142730	122354	Hsp70Ab::Hsp70Aa	9105	6269	30866	96121	163988	165956
39933	Mip	Myoinhibiting peptide precursor	NM_140714::NP_648971	FBgn0036713	8.57202	2.4597	14.6843	5.96997	2.57772	0.0474769	0.181842	Mip	7.3791	0	0	10.0161	10.4444	23.5925	Mip	5	0	0	15	12	32
41125	Task7	CG9361 gene product from transcript CG9361-RA	NM_141634::NP_649891	FBgn0037690	7.01654	2.01895	12.0141	5.95068	2.57305	0.183708	0.449923	Task7	2.95164	3.10521	0	2.67095	6.09258	27.2788	Task7	2	2	0	4	7	37
33726	vkg	viking	NP_477190::NP_001260072::NM_001273142::NM_057842::NP_001260071::NM_001273143	FBgn0016075	22733.7	6542.24	38925.1	5.94981	2.57284	5.02158e-05	0.000730509	vkg	5370.51	9079.64	5176.57	56724.4	33398.7	26652.2	vkg	3639	5848	4999	84950	38373	36150
40438	DNApol-eta	CG7143 gene product from transcript CG7143-RA	NM_141114::NP_649371	FBgn0037141	632.561	182.135	1082.99	5.94606	2.57193	3.57225e-10	1.54484e-08	DNApol-eta	143.155	194.076	209.175	1122.47	1095.79	1030.7	DNApol-eta	97	125	202	1681	1259	1398
32063	CG42683	CG42683 gene product from transcript CG42683-RD	NP_001259444::NP_572699::NM_132472::NM_001201649::NP_001188578::NM_001272515::NP_572700::NM_132471	FBgn0261569	273.157	78.7427	467.57	5.93795	2.56997	8.8516e-09	3.06605e-07	CG42683	56.0812	77.6303	102.517	454.062	442.147	506.502	CG42683	38	50	99	680	508	687
34688	kek1	kekkon-1	NP_523559::NM_078835	FBgn0015399	2745.02	791.666	4698.37	5.93479	2.5692	5.65092e-11	2.80015e-09	kek1	554.908	819.776	1000.31	5267.12	4107.27	4720.71	kek1	376	528	966	7888	4719	6403
32911	CG14195	CG14195 gene product from transcript CG14195-RA	NM_167641::NP_728227	FBgn0030998	3.41125	0.98388	5.83863	5.93429	2.56907	0.245322	0.538946	CG14195	2.95164	0	0	11.3516	1.74074	4.4236	CG14195	2	0	0	17	2	6
36126	CG12309	CG12309 gene product from transcript CG12309-RA	NM_136758::NP_610602	FBgn0033542	3.40351	0.98388	5.82315	5.91856	2.56524	0.269196	0.568972	CG12309	2.95164	0	0	3.33869	10.4444	3.68633	CG12309	2	0	0	5	12	5
42973	CG11089	CG11089 gene product from transcript CG11089-RD	NP_001189286::NM_001202360::NP_001189287::NP_001189288::NP_001189289::NM_001202359::NP_651305::NM_001202358::NM_001202357::NM_143048	FBgn0039241	8500.34	2457.78	14542.9	5.91709	2.56489	4.02465e-10	1.7094e-08	CG11089	2516.27	2479.51	2377.55	17176.9	16257.6	10194.2	CG11089	1705	1597	2296	25724	18679	13827
192528	CG31381	CG31381 gene product from transcript CG31381-RC	NP_733057::NM_001202354::NP_001189284::NP_001189283::NM_001202356::NM_001202355::NP_001189285::NM_170178	FBgn0043799	8500.34	2457.78	14542.9	5.91709	2.56489	4.02465e-10	1.7094e-08	CG31381	2516.27	2479.51	2377.55	17176.9	16257.6	10194.2	CG31381	1705	1597	2296	25724	18679	13827
318795	CG31551	CG31551 gene product from transcript CG31551-RA	NP_730971::NM_169082	FBgn0051551	4.77077	1.38069	8.16086	5.91069	2.56333	0.247628	0.542092	CG31551	0	0	4.14208	9.34834	12.1852	2.94906	CG31551	0	0	4	14	14	4
43607	CG2217	CG2217 gene product from transcript CG2217-RA	NP_001189318::NM_001202389::NM_143530::NP_651787	FBgn0027544	70.6589	20.4994	120.818	5.89377	2.55919	7.63561e-06	0.000137586	CG2217	11.8066	31.0521	18.6394	101.496	154.055	106.904	CG2217	8	20	18	152	177	145
10178837	CG42740	CG42740 gene product from transcript CG42740-RA	NP_001189317::NP_001189316::NM_001202388::NM_001202387	FBgn0261704	70.6589	20.4994	120.818	5.89377	2.55919	7.63561e-06	0.000137586	CG42740	11.8066	31.0521	18.6394	101.496	154.055	106.904	CG42740	8	20	18	152	177	145
43454	CG14515	CG14515 gene product from transcript CG14515-RA	NP_651681::NM_143424	FBgn0039648	6.95585	2.0194	11.8923	5.88902	2.55803	0.109844	0.326693	CG14515	2.95164	0	3.10656	10.0161	8.70369	16.9571	CG14515	2	0	3	15	10	23
41280	CG31391	CG31391 gene product from transcript CG31391-RA	NM_169352::NP_731491	FBgn0051391	8.14386	2.36457	13.9232	5.88823	2.55783	0.0879022	0.278953	CG31391	2.95164	0	4.14208	10.0161	14.7963	16.9571	CG31391	2	0	4	15	17	23
5740531	CG34336	CG34336 gene product from transcript CG34336-RA	NP_001096878::NM_001103408	FBgn0085365	5.24671	1.52701	8.96641	5.87187	2.55382	0.130741	0.36487	CG34336	1.47582	3.10521	0	9.34834	8.70369	8.84719	CG34336	1	2	0	14	10	12
40816	agt	O-6-alkylguanine-DNA alkyltransferase	NM_058018::NP_477366	FBgn0024912	627.352	182.931	1071.77	5.8589	2.55063	4.0536e-10	1.71658e-08	agt	166.768	189.418	192.607	1084.41	1158.46	972.454	agt	113	122	186	1624	1331	1319
39529	Hml	Hemolectin	NM_079336::NP_001261809::NM_001274880::NP_524060	FBgn0029167	38427.6	11213.3	65642	5.85392	2.5494	0.000694532	0.00662102	Hml	8369.38	19553.5	5717.11	99887.6	59568.9	37469.3	Hml	5671	12594	5521	149591	68441	50822
50274	CG13053	CG13053 gene product from transcript CG13053-RB	NM_144164::NP_001261933::NM_001275004::NP_652421	FBgn0040801	3.37048	0.98388	5.75709	5.85141	2.54878	0.256631	0.553062	CG13053	2.95164	0	0	5.34191	0.870369	11.059	CG13053	2	0	0	8	1	15
43408	CG14529	CG14529 gene product from transcript CG14529-RA	NM_143384::NP_651641	FBgn0039609	9.24731	2.7093	15.7853	5.82635	2.54259	0.0490401	0.185785	CG14529	2.95164	3.10521	2.07104	21.3676	15.6666	10.3217	CG14529	2	2	2	32	18	14
34814	nimB4	nimrod B4	NP_788046::NM_176032	FBgn0028542	3676.14	1077.1	6275.19	5.82602	2.54251	0.00253017	0.0189245	nimB4	677.402	1698.55	855.34	10151.6	4551.16	4122.79	nimB4	459	1094	826	15203	5229	5592
39976	Adgf-A	Adenosine deaminase-related growth factor A	NM_079406::NP_996119::NM_206397::NP_524130	FBgn0036752	1445.19	423.834	2466.55	5.81961	2.54092	2.83448e-11	1.48717e-09	Adgf-A	382.237	568.254	321.011	3142.38	2065.39	2191.89	Adgf-A	259	366	310	4706	2373	2973
41299	CG14693	CG14693 gene product from transcript CG14693-RC	NP_650020::NM_001275538::NP_001138034::NP_996194::NM_206472::NM_141763::NP_001262467::NM_001144562	FBgn0037837	11.5864	3.40009	19.7727	5.81534	2.53986	0.0492441	0.186017	CG14693	2.95164	0	7.24864	9.34834	27.8518	22.118	CG14693	2	0	7	14	32	30
42421	CG4335	CG4335 gene product from transcript CG4335-RA	NM_142629::NP_650886	FBgn0038795	9.40738	2.76139	16.0534	5.81351	2.53941	0.410171	0.72226	CG4335	0	0	8.28416	42.0675	6.09258	0	CG4335	0	0	8	63	7	0
38386	CG14957	CG14957 gene product from transcript CG14957-RA	NP_647781::NM_139524	FBgn0035412	11.7341	3.45129	20.0168	5.79982	2.53601	0.0418529	0.165774	CG14957	0	3.10521	7.24864	30.0482	22.6296	7.37266	CG14957	0	2	7	45	26	10
35293	neb	nebbish	NP_476817::NM_057469	FBgn0004374	711.258	209.239	1213.28	5.79853	2.53569	5.69204e-10	2.35452e-08	neb	162.34	209.602	255.774	1325.46	1273.35	1041.02	neb	110	135	247	1985	1463	1412
33420	CG3597	CG3597 gene product from transcript CG3597-RA	NP_608674::NM_134830::NP_001259930::NM_001273001	FBgn0031417	28.4299	8.37024	48.4896	5.79309	2.53433	0.000771188	0.00720195	CG3597	14.7582	6.21042	4.14208	70.7803	40.037	34.6515	CG3597	10	4	4	106	46	47
31273	CG14416	CG14416 gene product from transcript CG14416-RA	NP_570031::NM_130675	FBgn0040352	4.01319	1.18229	6.84408	5.78885	2.53328	0.259315	0.556534	CG14416	1.47582	0	2.07104	10.0161	6.09258	4.4236	CG14416	1	0	2	15	7	6
31915	CG32698	CG32698 gene product from transcript CG32698-RB	NP_001259390::NP_572581::NM_001272461::NM_132353::NP_001245593::NM_001258664	FBgn0052698	36.3176	10.7156	61.9196	5.77847	2.53069	0.000241814	0.00274899	CG32698	8.85492	17.0787	6.21312	63.4351	57.4444	64.8794	CG32698	6	11	6	95	66	88
37334	CG13436	CG13436 gene product from transcript CG13436-RA	NM_137654::NP_611498	FBgn0034532	777.287	229.493	1325.08	5.77394	2.52956	5.976e-10	2.45774e-08	CG13436	247.938	166.129	274.413	1201.26	1497.03	1276.94	CG13436	168	107	265	1799	1720	1732
34662	Oatp33Eb	Organic anion transporting polypeptide 33Eb	NM_135726::NP_609570	FBgn0032435	16.5956	4.90151	28.2897	5.77163	2.52898	0.0129392	0.0686195	Oatp33Eb	5.90328	1.55261	7.24864	26.0418	18.2777	40.5496	Oatp33Eb	4	1	7	39	21	55
32126	inaF-D	CG42563 gene product from transcript CG42563-RB	NM_001103488::NP_001096958	FBgn0260812	5.8415	1.72587	9.95712	5.76935	2.52841	0.209384	0.489165	inaF-D	0	0	5.1776	0.667738	17.4074	11.7963	inaF-D	0	0	5	1	20	16
43663	Cyp4c3	Cytochrome P450-4c3	NP_524598::NM_079859	FBgn0015032	402.112	119.194	685.031	5.74719	2.52286	0.0450111	0.174663	Cyp4c3	41.323	212.707	103.552	470.088	293.314	1291.69	Cyp4c3	28	137	100	704	337	1752
34830	CG43333	CG43333 gene product from transcript CG43333-RA	NM_176037::NP_788051	FBgn0263038	48.6407	14.4183	82.8631	5.7471	2.52283	0.229189	0.517689	CG43333	4.42746	10.8682	27.9591	28.045	29.5925	190.952	CG43333	3	7	27	42	34	259
39949	CG7589	CG7589 gene product from transcript CG7589-RB	NP_648984::NM_001275057::NP_001261986::NM_140727	FBgn0036727	17.6892	5.24623	30.1321	5.74357	2.52195	0.00928218	0.0531828	CG7589	5.90328	4.65782	5.1776	12.687	35.6851	42.0242	CG7589	4	3	5	19	41	57
45524	Cyp4p1	Cytochrome P450-4p1	NP_524828::NM_080089	FBgn0015037	3824.75	1136.43	6513.07	5.73116	2.51883	2.79985e-11	1.47442e-09	Cyp4p1	1126.05	1374.06	909.187	6351.53	6900.29	6287.4	Cyp4p1	763	885	878	9512	7928	8528
44921	Hsp70Ba	Heat-shock-protein-70Ba	NP_731716::NM_169469	FBgn0013277	44811.8	13315.1	76308.5	5.73097	2.51878	0.000135436	0.00169843	Hsp70Ba	10335.2	7311.22	22298.9	43090.5	96794.6	89040.3	Hsp70Ba	7003	4709	21534	64532	111211	120771
45234	Ggamma30A	G protein gamma30A	NP_723452::NP_001162917::NM_164852::NM_080068::NM_001169446::NM_164851::NP_723451::NP_524807::NP_001245950::NM_001169447::NM_001259021::NP_001188749::NP_001162918::NM_001201820	FBgn0028433	994.484	296.26	1692.71	5.71358	2.5144	1.14771e-10	5.31785e-09	Ggamma30A	237.607	388.152	263.022	1983.18	1329.92	1765.01	Ggamma30A	161	250	254	2970	1528	2394
33636	Atet	ABC transporter expressed in trachea	NM_001103608::NM_078747::NM_001103609::NP_001097078::NM_164580::NP_722971::NP_523471::NP_001097079	FBgn0020762	4824.05	1437.63	8210.48	5.71113	2.51378	4.45696e-11	2.27162e-09	Atet	1120.15	1860.02	1332.71	7354.47	9612.35	7664.62	Atet	759	1198	1287	11014	11044	10396
40262	CG5872	CG5872 gene product from transcript CG5872-RA	NP_649224::NM_140967	FBgn0036991	1635.19	487.612	2782.77	5.70694	2.51272	1.46941e-10	6.72114e-09	CG5872	466.359	489.071	507.405	2281.66	3006.25	3060.39	CG5872	316	315	490	3417	3454	4151
33899	retm	real-time	NM_135184::NM_001273203::NP_609028::NP_001260132	FBgn0031814	8232.44	2458.21	14006.7	5.69792	2.51044	7.85886e-11	3.82777e-09	retm	2206.35	2397.22	2771.05	13907.7	16080.9	12031.4	retm	1495	1544	2676	20828	18476	16319
5740513	CG34420	CG34420 gene product from transcript CG34420-RC	NM_140259::NP_001097590::NP_648516::NM_001104120	FBgn0085449	6.35238	1.89823	10.8065	5.69296	2.50918	0.176336	0.438857	CG34420	0	1.55261	4.14208	3.33869	6.96295	22.118	CG34420	0	1	4	5	8	30
42583	CG17843	CG17843 gene product from transcript CG17843-RA	NM_142741::NP_650998	FBgn0038919	8572.27	2562.57	14582	5.69038	2.50852	5.50264e-05	0.000790817	CG17843	2390.83	3144.03	2152.85	10179.7	12394.9	21171.3	CG17843	1620	2025	2079	15245	14241	28716
35199	gammaTub37C	gamma-Tubulin at 37C	NP_476922::NM_001273636::NM_057574::NP_001260565	FBgn0010097	4.42627	1.32905	7.52349	5.66079	2.501	0.224323	0.511038	gammaTub37C	2.95164	0	1.03552	0.667738	13.0555	8.84719	gammaTub37C	2	0	1	1	15	12
35802	CG14760	CG14760 gene product from transcript CG14760-RA	NP_610366::NM_136522	FBgn0033277	4.01998	1.20788	6.83207	5.65624	2.49984	0.266117	0.565648	CG14760	0	1.55261	2.07104	2.00321	5.22221	13.2708	CG14760	0	1	2	3	6	18
39615	gnu	giant nuclei	NM_140469::NP_648726	FBgn0001120	7.29379	2.19176	12.3958	5.65564	2.49969	0.0907893	0.28501	gnu	2.95164	1.55261	2.07104	18.0289	9.57406	9.58446	gnu	2	1	2	27	11	13
5740575	CG34241	CG34241 gene product from transcript CG34241-RA	NP_001097591::NM_001104121	FBgn0250825	10.1447	3.05402	17.2354	5.64352	2.4966	0.0304422	0.130345	CG34241	2.95164	6.21042	0	24.0386	12.1852	15.4826	CG34241	2	4	0	36	14	21
33727	Cg25C	Collagen type IV	NM_164616::NP_723045::NM_164617::NP_723044::NP_723046::NM_164615	FBgn0000299	34049.7	10259.5	57840	5.63771	2.49511	8.0838e-05	0.00110396	Cg25C	8552.38	13869.4	8356.65	84515.6	49508.3	39496.1	Cg25C	5795	8933	8070	126570	56882	53571
30977	CG12470	CG12470 gene product from transcript CG12470-RA	NP_569838::NM_130482	FBgn0040371	13.1571	3.96837	22.3457	5.63096	2.49338	0.023056	0.105832	CG12470	0	7.76303	4.14208	24.7063	26.1111	16.2199	CG12470	0	5	4	37	30	22
8674114	inaF-B	CG42447 gene product from transcript CG42447-RA	NP_001162726::NM_001169255	FBgn0259918	5.71862	1.72587	9.71137	5.62695	2.49235	0.223173	0.509511	inaF-B	0	0	5.1776	0.667738	17.4074	11.059	inaF-B	0	0	5	1	20	15
31451	XRCC1	CG4208 gene product from transcript CG4208-RA	NM_131989::NP_572217	FBgn0026751	1650.36	498.357	2802.37	5.62321	2.49139	1.58071e-10	7.19882e-09	XRCC1	463.408	535.649	496.014	2853.25	3056.74	2497.12	XRCC1	314	345	479	4273	3512	3387
35665	sPLA2	secretory Phospholipase A2	NP_724556::NP_610277::NM_001014501::NM_165523::NP_001014501::NM_136433	FBgn0033170	89.1896	26.9795	151.4	5.61165	2.48843	0.0474658	0.181842	sPLA2	16.234	35.7099	28.9946	287.127	80.0739	86.9974	sPLA2	11	23	28	430	92	118
43697	qless	CG31005 gene product from transcript CG31005-RA	NM_170546::NP_733425	FBgn0051005	826.573	250.184	1402.96	5.60772	2.48741	4.00672e-10	1.7094e-08	qless	218.421	291.89	240.241	1446.99	1514.44	1247.45	qless	148	188	232	2167	1740	1692
37390	Cht8	CG9357 gene product from transcript CG9357-RA	NM_137698::NP_611542	FBgn0034580	4.87503	1.47582	8.27425	5.60654	2.48711	0.159478	0.414254	Cht8	4.42746	0	0	10.0161	5.22221	9.58446	Cht8	3	0	0	15	6	13
34193	Glt	Glutactin	NP_477504::NM_058156::NP_001245946::NM_001259017	FBgn0001114	35678.6	10802	60555.2	5.60591	2.48695	0.00252447	0.0189017	Glt	8286.73	13139.7	10979.6	96396.7	49254.2	36014.7	Glt	5615	8463	10603	144363	56590	48849
36630	CG12866	CG12866 gene product from transcript CG12866-RB	NM_137136::NM_001169680::NP_610980::NP_001163151	FBgn0033955	12.6691	3.83994	21.4982	5.59857	2.48506	0.0306136	0.130883	CG12866	7.3791	3.10521	1.03552	4.67417	29.5925	30.2279	CG12866	5	2	1	7	34	41
37564	rad50	CG6339 gene product from transcript CG6339-RE	NP_726199::NM_001259532::NM_166533::NP_001246461	FBgn0034728	3431.76	1040.29	5823.23	5.59769	2.48483	5.57409e-11	2.7717e-09	rad50	740.862	1502.92	877.086	5482.8	6351.95	5634.92	rad50	502	968	847	8211	7298	7643
31344	CG42541	CG42541 gene product from transcript CG42541-RE	NM_206622::NP_996345::NM_001272295::NM_001038740::NP_001259224::NP_001033829::NM_001272296::NP_001259225	FBgn0260658	347.449	105.417	589.481	5.59189	2.48334	3.93301e-05	0.000591443	CG42541	119.541	90.0512	106.659	467.417	846.869	454.156	CG42541	81	58	103	700	973	616
36838	CG4398	CG4398 gene product from transcript CG4398-RA	NM_137282::NP_611126	FBgn0034126	291.087	88.4289	493.746	5.58354	2.48118	4.18888e-08	1.28558e-06	CG4398	84.1218	117.998	63.1667	656.387	384.703	440.148	CG4398	57	76	61	983	442	597
326130	CG31272	CG31272 gene product from transcript CG31272-RA	NM_141756::NP_650013	FBgn0051272	4.92699	1.50142	8.35256	5.56312	2.4759	0.214062	0.496133	CG31272	2.95164	1.55261	0	19.3644	3.48148	2.2118	CG31272	2	1	0	29	4	3
36099	CG11825	CG11825 gene product from transcript CG11825-RD	NM_001273937::NM_001273936::NP_610583::NP_001260866::NP_001260865::NM_136739	FBgn0033519	203.392	62.1444	344.639	5.54577	2.47139	0.167879	0.42614	CG11825	97.4041	58.999	30.0301	789.934	110.537	133.445	CG11825	66	38	29	1183	127	181
40072	CG11619	CG11619 gene product from transcript CG11619-RA	NM_140824::NP_649081	FBgn0036836	530.002	162.085	897.918	5.53979	2.46983	0.0162085	0.0817933	CG11619	175.623	52.7886	257.845	433.362	1479.63	780.765	CG11619	119	34	249	649	1700	1059
40726	glob3	globin 3	NM_141340::NP_649597	FBgn0037385	8.77499	2.6837	14.8663	5.53947	2.46975	0.0686395	0.234399	glob3	4.42746	1.55261	2.07104	4.67417	20.0185	19.9062	glob3	3	1	2	7	23	27
31532	CG5966	CG5966 gene product from transcript CG5966-RA	NM_132058::NP_572286	FBgn0029831	109.126	33.3763	184.875	5.53911	2.46965	0.117733	0.341707	CG5966	5.90328	15.5261	78.6996	367.924	87.9073	98.7936	CG5966	4	10	76	551	101	134
43636	CG9717	CG9717 gene product from transcript CG9717-RA	NP_651812::NM_143555	FBgn0039789	2141.65	656.178	3627.13	5.52766	2.46667	9.17952e-10	3.69017e-08	CG9717	578.522	399.02	990.993	3076.27	3444.92	4360.19	CG9717	392	257	957	4607	3958	5914
33564	CG3246	CG3246 gene product from transcript CG3246-RA	NP_608781::NM_134937	FBgn0031538	166.064	50.9301	281.197	5.52123	2.46499	8.29511e-05	0.00112528	CG3246	28.0406	69.8673	54.8826	403.314	188.87	251.408	CG3246	19	45	53	604	217	341
43054	CG31104	CG31104 gene product from transcript CG31104-RA	NM_170211::NP_733090	FBgn0051104	22.3297	6.85048	37.809	5.51917	2.46445	0.00485142	0.0318466	CG31104	2.95164	9.31564	8.28416	35.3901	42.6481	35.3888	CG31104	2	6	8	53	49	48
319047	CG31960	CG31960 gene product from transcript CG31960-RA	NM_164559::NP_722942	FBgn0051960	3.20088	0.98388	5.41789	5.50665	2.46118	0.2915	0.595816	CG31960	2.95164	0	0	7.34512	5.22221	3.68633	CG31960	2	0	0	11	6	5
32437	Lsd-2	Lipid storage droplet-2	NP_001036277::NP_001036276::NM_001042811::NM_001042812::NP_572996::NM_132768	FBgn0030608	18212.1	5633.4	30790.8	5.46577	2.45042	4.04085e-11	2.08184e-09	Lsd-2	6884.7	6100.19	3915.3	32877.4	33110.6	26384.5	Lsd-2	4665	3929	3781	49237	38042	35787
7354434	CG42265	CG42265 gene product from transcript CG42265-RE	NM_001144688::NP_001138161::NM_001144689::NP_001138160	FBgn0259150	18.5434	5.73772	31.349	5.46366	2.44987	0.00659651	0.0406121	CG42265	7.3791	7.76303	2.07104	20.6999	40.9073	32.4397	CG42265	5	5	2	31	47	44
38768	CG17744	CG17744 gene product from transcript CG17744-RA	NM_139813::NP_648070	FBgn0035730	3.17771	0.98388	5.37154	5.45954	2.44878	0.294212	0.599304	CG17744	2.95164	0	0	8.6806	5.22221	2.2118	CG17744	2	0	0	13	6	3
40540	CG9780	CG9780 gene product from transcript CG9780-RA	NP_649449::NM_141192	FBgn0037230	20.3513	6.30645	34.3961	5.45412	2.44735	0.00356376	0.0248622	CG9780	4.42746	12.4208	2.07104	54.7545	22.6296	25.8043	CG9780	3	8	2	82	26	35
318934	CG31769	CG31769 gene product from transcript CG31769-RA	NP_723866::NM_165083	FBgn0051769	13.1948	4.08954	22.3	5.45293	2.44703	0.15285	0.402903	CG31769	2.95164	6.21042	3.10656	48.7449	7.83332	10.3217	CG31769	2	4	3	73	9	14
31394	pon	partner of numb	NM_080333::NP_001259241::NP_525072::NM_001272312	FBgn0025739	528.638	163.984	893.292	5.44743	2.44558	8.47289e-09	2.96364e-07	pon	95.9283	144.392	251.631	889.427	773.758	1016.69	pon	65	93	243	1332	889	1379
31055	CG14629	CG14629 gene product from transcript CG14629-RA	NP_569881::NM_130525	FBgn0040398	4726.19	1467.73	7984.66	5.44016	2.44365	0.000172679	0.0020553	CG14629	1031.6	1370.95	2000.63	11571.2	5281.4	7101.35	CG14629	699	883	1932	17329	6068	9632
33642	Tps1	Trehalose-6-phosphate synthase 1	NP_608827::NM_134983	FBgn0027560	60.2823	18.747	101.818	5.43114	2.44126	0.0845984	0.271899	Tps1	13.2824	35.7099	7.24864	203.66	77.4628	24.3298	Tps1	9	23	7	305	89	33
32905	Mec2	CG7635 gene product from transcript CG7635-RA	NP_573357::NM_133129	FBgn0030993	2362.44	734.8	3990.09	5.43017	2.441	1.54919e-09	6.04056e-08	Mec2	582.949	403.678	1217.77	4853.12	3477.99	3639.14	Mec2	395	260	1176	7268	3996	4936
8674003	CG42624	CG42624 gene product from transcript CG42624-RA	NP_001163859::NM_001170388	FBgn0261339	1.10926	0.345173	1.87334	5.42724	2.44022	0.733167	0.965002	CG42624	0	0	1.03552	2.67095	0	2.94906	CG42624	0	0	1	4	0	4
33756	Cyp4ac3	CG14031 gene product from transcript CG14031-RA	NM_135074::NP_608918	FBgn0031695	9613.98	2992.31	16235.7	5.4258	2.43984	3.30319e-11	1.71949e-09	Cyp4ac3	2528.08	5642.17	806.67	16539.9	19352.7	12814.4	Cyp4ac3	1713	3634	779	24770	22235	17381
4379844	CG34113	CG34113 gene product from transcript CG34113-RP	NP_001036682::NP_001036681::NM_001043216::NM_001043217	FBgn0083949	35.5706	11.0795	60.0617	5.42096	2.43855	0.000493912	0.00495335	CG34113	17.7098	9.31564	6.21312	43.403	74.8517	61.9303	CG34113	12	6	6	65	86	84
246511	CG18853	CG18853 gene product from transcript CG18853-RA	NP_724615::NM_165566	FBgn0042173	2565.52	800.383	4330.65	5.41073	2.43582	1.79278e-10	8.09646e-09	CG18853	696.587	973.484	731.077	4273.52	4321.38	4397.05	CG18853	472	627	706	6400	4965	5964
38298	DmsR-1	Dromyosuppressin receptor 1	NP_001261324::NP_647713::NM_139456::NM_001274395	FBgn0035331	115.001	35.9583	194.044	5.39637	2.43199	0.108517	0.323918	DmsR-1	45.7504	15.5261	46.5984	89.4769	97.4813	395.175	DmsR-1	31	10	45	134	112	536
36072	CG12214	CG12214 gene product from transcript CG12214-RC	NM_136718::NP_724901::NM_165754::NP_001260853::NM_001273924::NP_610562	FBgn0033495	9046.68	2834.9	15258.5	5.38238	2.42824	1.12752e-10	5.25845e-09	CG12214	1672.1	4263.46	2569.13	14485.2	16043.5	15246.7	CG12214	1133	2746	2481	21693	18433	20680
10178854	CG42719	CG42719 gene product from transcript CG42719-RA	NP_001189015::NM_001202086	FBgn0261636	19.9568	6.25571	33.6578	5.38033	2.4277	0.00652286	0.0402281	CG42719	7.3791	6.21042	5.1776	34.7224	33.074	33.177	CG42719	5	4	5	52	38	45
31994	CG9806	CG9806 gene product from transcript CG9806-RA	NP_572643::NM_132415	FBgn0030222	1.09829	0.345173	1.85141	5.3637	2.42323	0.760561	0.974415	CG9806	0	0	1.03552	1.33548	3.48148	0.737266	CG9806	0	0	1	2	4	1
38134	CG9192	CG9192 gene product from transcript CG9192-RA	NP_612085::NM_138241	FBgn0035193	227.914	71.6874	384.14	5.35855	2.42184	0.000491368	0.00493825	CG9192	64.9361	55.8938	94.2324	529.516	201.926	420.979	CG9192	44	36	91	793	232	571
34307	CG5924	CG5924 gene product from transcript CG5924-RA	NP_609318::NM_135474	FBgn0032154	581.462	182.9	980.024	5.35826	2.42176	1.59314e-09	6.195e-08	CG5924	168.244	225.128	155.328	955.533	1030.52	954.022	CG5924	114	145	150	1431	1184	1294
40368	rgn	regeneration	NM_141055::NM_001275227::NM_001275226::NP_001262156::NP_001246866::NP_649312::NP_001262155::NM_001259937	FBgn0261258	14861	4684.45	25037.5	5.34481	2.41814	7.54436e-11	3.69985e-09	rgn	4797.89	6000.82	3254.64	21135.9	28732.6	25244	rgn	3251	3865	3143	31653	33012	34240
38371	CG14955	CG14955 gene product from transcript CG14955-RD	NM_001259657::NP_728808::NM_167985::NP_001246586	FBgn0035399	17.082	5.393	28.7711	5.33489	2.41546	0.0116591	0.0634099	CG14955	7.3791	4.65782	4.14208	29.3805	34.8148	22.118	CG14955	5	3	4	44	40	30
39495	CG17687	CG17687 gene product from transcript CG17687-RA	NP_648634::NM_140377	FBgn0036348	4.83209	1.52701	8.13718	5.32883	2.41382	0.162107	0.418191	CG17687	1.47582	3.10521	0	12.687	4.35184	7.37266	CG17687	1	2	0	19	5	10
42549	InR	Insulin-like receptor	NM_001144623::NM_001144622::NM_079712::NP_001138093::NP_001138094::NP_524436::NP_001138095::NM_001144621	FBgn0013984	6751.68	2143.49	11359.9	5.29971	2.40591	4.14178e-06	8.08581e-05	InR	1735.56	2732.59	1962.31	8591.12	15695.4	9793.1	InR	1176	1760	1895	12866	18033	13283
34063	CG7149	CG7149 gene product from transcript CG7149-RA	NM_135305::NP_609149	FBgn0031948	225.334	71.6861	378.983	5.2867	2.40237	2.42837e-07	6.45351e-06	CG7149	64.9361	65.2095	84.9127	501.471	351.629	283.847	CG7149	44	42	82	751	404	385
43394	CG10000	CG10000 gene product from transcript CG10000-RA	NM_143373::NP_651630	FBgn0039596	11.7433	3.74482	19.7418	5.27177	2.39829	0.0438046	0.171411	CG10000	2.95164	3.10521	5.1776	18.6967	19.1481	21.3807	CG10000	2	2	5	28	22	29
10178822	CG42697	CG42697 gene product from transcript CG42697-RA	NM_001202038::NP_001188967	FBgn0261587	62.2345	19.8538	104.615	5.26926	2.3976	5.19206e-05	0.000752098	CG42697	19.1857	21.7365	18.6394	91.4801	142.741	79.6247	CG42697	13	14	18	137	164	108
3885644	CG34002	CG34002 gene product from transcript CG34002-RB	NM_001038940::NP_001034029	FBgn0054002	2.15357	0.690347	3.6168	5.23911	2.38932	0.53253	0.83032	CG34002	0	0	2.07104	2.00321	0	8.84719	CG34002	0	0	2	3	0	12
37856	CG16786	CG16786 gene product from transcript CG16786-RA	NP_611883::NM_166662::NM_138039::NP_726422	FBgn0034974	623.385	200.488	1046.28	5.21869	2.38369	3.13436e-08	9.83088e-07	CG16786	150.534	91.6038	359.326	910.795	1017.46	1210.59	CG16786	102	59	347	1364	1169	1642
38560	CG11353	CG11353 gene product from transcript CG11353-RB	NP_647915::NP_729013::NM_168093::NM_139658	FBgn0035557	40.4022	13.0106	67.7939	5.21066	2.38147	0.0739415	0.246835	CG11353	5.90328	18.6313	14.4973	34.7224	37.4259	131.233	CG11353	4	12	14	52	43	178
33534	CG34393	CG34393 gene product from transcript CG34393-RA	NP_608753::NM_134909	FBgn0085422	5.71156	1.84659	9.57652	5.18606	2.37464	0.14956	0.398649	CG34393	2.95164	1.55261	1.03552	5.34191	3.48148	19.9062	CG34393	2	1	1	8	4	27
53513	Ugt36Ba	CG13270 gene product from transcript CG13270-RB	NM_001273587::NM_144372::NP_001260516::NP_652629	FBgn0040262	30.6616	9.92284	51.4003	5.17999	2.37295	0.00405311	0.0275045	Ugt36Ba	14.7582	10.8682	4.14208	28.7127	44.3888	81.0993	Ugt36Ba	10	7	4	43	51	110
35048	CG5050	CG5050 gene product from transcript CG5050-RA	NP_609839::NP_001246056::NM_001259127::NM_135995	FBgn0032637	44.7322	14.4801	74.9843	5.17845	2.37252	0.000361527	0.00383595	CG5050	20.6615	6.21042	16.5683	65.4383	64.4073	95.1073	CG5050	14	4	16	98	74	129
40580	rpk	ripped pocket	NM_001259980::NP_001246909::NM_079501::NP_524225	FBgn0022981	16.1949	5.27273	27.117	5.14287	2.36257	0.0300604	0.129376	rpk	4.42746	0	11.3907	14.6902	26.1111	40.5496	rpk	3	0	11	22	30	55
36693	alphaPS4	CG16827 gene product from transcript CG16827-RA	NP_611025::NM_137181	FBgn0034005	121.703	39.6477	203.759	5.13925	2.36156	3.95645e-05	0.000594342	alphaPS4	22.1373	35.7099	61.0957	128.873	218.463	263.941	alphaPS4	15	23	59	193	251	358
36023	CG18446	CG18446 gene product from transcript CG18446-RA	NM_136685::NP_610529	FBgn0033458	117.62	38.3406	196.9	5.13555	2.36052	0.000582258	0.00572273	CG18446	17.7098	62.1042	35.2077	295.14	139.259	156.3	CG18446	12	40	34	442	160	212
37054	CG5770	CG5770 gene product from transcript CG5770-RA	NP_611282::NM_137438	FBgn0034291	51.8457	16.9704	86.7211	5.11014	2.35336	0.171954	0.432263	CG5770	16.234	29.4995	5.1776	57.4255	9.57406	193.164	CG5770	11	19	5	86	11	262
40113	CG14096	CG14096 gene product from transcript CG14096-RA	NP_649113::NM_140856	FBgn0036871	4.21447	1.38024	7.0487	5.10685	2.35243	0.241421	0.534407	CG14096	0	3.10521	1.03552	6.67738	7.83332	6.63539	CG14096	0	2	1	10	9	9
41198	Whamy	CG12946 gene product from transcript CG12946-RC	NM_001275507::NP_001262437::NM_141687::NP_649944::NM_001275506::NP_001262436::NP_001262435::NM_001275508::NM_001043234::NP_001036699	FBgn0037750	23.7772	7.80966	39.7448	5.08918	2.34743	0.0250987	0.112813	Whamy	7.3791	1.55261	14.4973	29.3805	23.5	66.3539	Whamy	5	1	14	44	27	90
36894	CG6435	CG6435 gene product from transcript CG6435-RA	NM_137321::NP_611165	FBgn0034165	13.5771	4.46076	22.6934	5.08734	2.34691	0.0382378	0.154938	CG6435	1.47582	4.65782	7.24864	14.6902	26.1111	27.2788	CG6435	1	3	7	22	30	37
246648	Cyp12d1-p	CG30489 gene product from transcript CG30489-RA	NP_610635::NM_136791	FBgn0050489	44.1206	14.5048	73.7364	5.0836	2.34585	0.000266639	0.00298681	Cyp12d1-p	19.1857	13.9735	10.3552	79.4609	68.7591	72.9893	Cyp12d1-p	13	9	10	119	79	99
33539	CG3332	CG3332 gene product from transcript CG3332-RB	NM_164531::NP_722888::NP_608758::NM_134914	FBgn0031514	28.8411	9.50178	48.1804	5.07067	2.34218	0.0107702	0.0596299	CG3332	19.1857	0	9.31968	56.09	19.1481	69.303	CG3332	13	0	9	84	22	94
40471	CG11426	CG11426 gene product from transcript CG11426-RA	NM_141137::NP_649394	FBgn0037166	446.728	147.386	746.07	5.06202	2.33971	2.77549e-08	8.80201e-07	CG11426	137.251	125.761	179.145	605.639	744.165	888.405	CG11426	93	81	173	907	855	1205
43650	zfh1	Zn finger homeodomain 1	NM_170522::NM_170523::NP_476850::NM_057502::NP_733401::NP_733402	FBgn0004606	4348.52	1434.93	7262.11	5.06096	2.33941	7.6551e-10	3.09479e-08	zfh1	1217.55	1599.18	1488.04	9067.89	6724.47	5993.97	zfh1	825	1030	1437	13580	7726	8130
33093	unc	uncoordinated	NM_134591::NP_608435	FBgn0003950	42.9292	14.1669	71.6915	5.06051	2.33928	0.000389304	0.00407912	unc	8.85492	20.1839	13.4618	85.4705	80.9443	48.6596	unc	6	13	13	128	93	66
35085	Socs36E	Suppressor of cytokine signaling at 36E	NM_165243::NP_523593::NM_078869::NP_724096::NP_001260535::NP_001260534::NM_001273605::NM_001273606	FBgn0041184	5179.82	1709.5	8650.13	5.06003	2.33915	1.29152e-09	5.09151e-08	Socs36E	1672.1	1582.11	1874.29	6706.76	9643.69	9599.94	Socs36E	1133	1019	1810	10044	11080	13021
246484	CG30151	CG30151 gene product from transcript CG30151-RA	NP_725968::NM_166396	FBgn0050151	52.3954	17.2968	87.494	5.0584	2.33868	0.00309437	0.0222243	CG30151	7.3791	37.2625	7.24864	90.8124	42.6481	129.022	CG30151	5	24	7	136	49	175
43934	gom	gomdanji	NP_524659::NM_079920	FBgn0029084	1.56209	0.517535	2.60664	5.03663	2.33246	0.554148	0.846397	gom	0	1.55261	0	5.34191	1.74074	0.737266	gom	0	1	0	8	2	1
39466	CG12520	CG12520 gene product from transcript CG12520-RB	NP_001097596::NM_001104126	FBgn0036324	59.5078	19.7501	99.2655	5.02608	2.32943	0.000186445	0.00218633	CG12520	25.0889	24.8417	9.31968	55.4223	109.666	132.708	CG12520	17	16	9	83	126	180
34289	CG13117	CG13117 gene product from transcript CG13117-RB	NP_001260298::NM_001273369::NM_135463::NP_609307	FBgn0032140	3725.22	1236.83	6213.61	5.02381	2.32878	1.06633e-09	4.24796e-08	CG13117	1238.21	1242.08	1230.2	5265.12	5897.62	7478.09	CG13117	839	800	1188	7885	6776	10143
43451	CG11898	CG11898 gene product from transcript CG11898-RB	NP_651679::NM_143422	FBgn0039645	3.55942	1.18229	5.93654	5.02124	2.32804	0.33973	0.647943	CG11898	1.47582	0	2.07104	4.00643	3.48148	10.3217	CG11898	1	0	2	6	4	14
318782	CG31525	CG31525 gene product from transcript CG31525-RA	NP_730837::NM_168998	FBgn0051525	30.5555	10.1652	50.9458	5.01179	2.32533	0.00115245	0.0101334	CG31525	20.6615	7.76303	2.07104	47.4094	62.6666	42.7614	CG31525	14	5	2	71	72	58
2768725	CG33474	CG33474 gene product from transcript CG33474-RA	NP_995800::NM_206078	FBgn0053474	7.69317	2.56208	12.8243	5.0054	2.32349	0.0795294	0.260373	CG33474	1.47582	6.21042	0	13.3548	14.7963	10.3217	CG33474	1	4	0	20	17	14
35236	Top3alpha	Topoisomerase 3alpha	NP_523602::NM_078878	FBgn0040268	1922.74	641.04	3204.43	4.9988	2.32158	2.20081e-09	8.3978e-08	Top3alpha	444.222	790.276	688.621	3098.97	3605.07	2909.25	Top3alpha	301	509	665	4641	4142	3946
33285	mtRNApol	mitochondrial RNA polymerase	NM_001272924::NP_001259853::NM_134721::NP_608565	FBgn0261938	1852.02	619.186	3084.86	4.98212	2.31676	1.10054e-09	4.36273e-08	mtRNApol	658.216	712.646	486.695	2743.74	3423.16	3087.67	mtRNApol	446	459	470	4109	3933	4188
38049	ttm2	tiny tim 2	NM_138179::NP_612023	FBgn0035124	2.06348	0.690347	3.43661	4.97809	2.31559	0.565766	0.857184	ttm2	0	0	2.07104	2.67095	1.74074	5.89813	ttm2	0	0	2	4	2	8
32298	CG12725	CG12725 gene product from transcript CG12725-RA	NM_132657::NP_572885	FBgn0030483	51.1512	17.1296	85.1728	4.97227	2.3139	0.000118525	0.00152361	CG12725	36.8955	9.31564	5.1776	68.777	112.278	74.4639	CG12725	25	6	5	103	129	101
37720	CG13559	CG13559 gene product from transcript CG13559-RA	NP_611801::NM_137957	FBgn0034870	81.5373	27.4719	135.603	4.93605	2.30336	0.0565495	0.206082	CG13559	17.7098	32.6047	32.1011	255.076	71.3703	80.362	CG13559	12	21	31	382	82	109
32467	CG9164	CG9164 gene product from transcript CG9164-RC	NM_167440::NP_727847::NM_167439::NP_727846	FBgn0030634	22.9583	7.73788	38.1788	4.934	2.30276	0.0355667	0.146371	CG9164	1.47582	18.6313	3.10656	68.1093	19.1481	27.2788	CG9164	1	12	3	102	22	37
44858	sad	shadow	NM_141866::NP_650123	FBgn0003312	271.547	91.6402	451.454	4.92637	2.30053	0.451032	0.758841	sad	59.0328	41.9204	173.967	42.7352	33.9444	1277.68	sad	40	27	168	64	39	1733
246588	CG30393	CG30393 gene product from transcript CG30393-RA	NP_726044::NM_166433	FBgn0050393	4.08184	1.38069	6.78299	4.91274	2.29653	0.361352	0.672254	CG30393	0	0	4.14208	4.00643	10.4444	5.89813	CG30393	0	0	4	6	12	8
33334	halo	CG7428 gene product from transcript CG7428-RB	NP_001137765::NM_001144293	FBgn0001174	1.02015	0.345173	1.69513	4.91094	2.296	0.782186	0.989464	halo	0	0	1.03552	2.00321	0.870369	2.2118	halo	0	0	1	3	1	3
44513	proPO59	prophenoloxidase 59	NP_524760::NM_080021	FBgn0261363	103.728	35.1348	172.32	4.90455	2.29412	1.33584e-05	0.000226679	proPO59	23.6131	34.1573	47.6339	135.551	146.222	235.188	proPO59	16	22	46	203	168	319
32975	et	eye transformer	NM_134499::NP_001245761::NM_001258832::NP_608343	FBgn0031055	1014.19	343.601	1684.78	4.90328	2.29375	0.00090896	0.00829397	et	333.535	355.547	341.722	2571.46	1275.96	1206.9	et	226	229	330	3851	1466	1637
32950	CG14204	CG14204 gene product from transcript CG14204-RB	NM_001272781::NP_001259710::NP_608321::NM_134477	FBgn0031032	2.90314	0.98388	4.8224	4.90141	2.2932	0.349951	0.659854	CG14204	2.95164	0	0	2.67095	0	11.7963	CG14204	2	0	0	4	0	16
33840	CG9098	CG9098 gene product from transcript CG9098-RC	NP_723142::NP_608979::NM_164672::NP_001260121::NM_001273192::NM_135135	FBgn0031762	98.3756	33.3654	163.386	4.89685	2.29185	2.09752e-05	0.000338012	CG9098	16.234	34.1573	49.705	149.573	154.055	186.528	CG9098	11	22	48	224	177	253
40956	CG7910	CG7910 gene product from transcript CG7910-RA	NP_649765::NM_141508	FBgn0037547	6468.74	2193.99	10743.5	4.89678	2.29183	4.18588e-10	1.76736e-08	CG7910	2362.79	3692.1	527.08	10178.3	13241.8	8810.33	CG7910	1601	2378	509	15243	15214	11950
32633	CG9777	CG9777 gene product from transcript CG9777-RA	NP_573138::NM_132910	FBgn0030764	91.5723	31.0801	152.065	4.89266	2.29062	6.50056e-05	0.000907725	CG9777	38.3713	31.0521	23.817	191.641	177.555	86.9974	CG9777	26	20	23	287	204	118
33472	CG15399	CG15399 gene product from transcript CG15399-RA	NP_608712::NM_134868	FBgn0031460	21.6252	7.34197	35.9084	4.89083	2.29008	0.00955376	0.0543069	CG15399	4.42746	12.4208	5.1776	58.0932	30.4629	19.1689	CG15399	3	8	5	87	35	26
41512	GstD11	Glutathione S transferase D11	NM_141926::NP_650183::NM_001144568::NP_001138040	FBgn0038029	2.02871	0.690347	3.36708	4.87737	2.2861	0.572595	0.863796	GstD11	0	0	2.07104	4.67417	1.74074	3.68633	GstD11	0	0	2	7	2	5
31274	CG14417	CG14417 gene product from transcript CG14417-RA	NP_570032::NM_130676	FBgn0040353	1.51995	0.517535	2.52237	4.87381	2.28505	0.6046	0.88608	CG14417	0	1.55261	0	0	6.09258	1.47453	CG14417	0	1	0	0	7	2
35970	Pdk	Pyruvate dehydrogenase kinase	NP_001260825::NP_001097240::NP_477215::NM_057867::NM_001103770::NM_001273896::NM_001259295::NP_001246224	FBgn0017558	35045	11934.2	58155.9	4.87306	2.28483	2.00237e-09	7.68169e-08	Pdk	12714.2	15867.6	7220.68	65222.7	67759.1	41486	Pdk	8615	10220	6973	97677	77851	56270
31702	dpr14	CG10946 gene product from transcript CG10946-RB	NM_001258644::NP_001245573::NM_132191::NP_572419	FBgn0029974	33.9769	11.5787	56.375	4.86885	2.28358	0.00285292	0.020879	dpr14	8.85492	15.5261	10.3552	87.4737	46.9999	34.6515	dpr14	6	10	10	131	54	47
40212	CG6996	CG6996 gene product from transcript CG6996-RC	NM_140932::NM_001275165::NP_649189::NP_001262094	FBgn0036950	8.09261	2.76139	13.4238	4.86127	2.28133	0.52052	0.820902	CG6996	0	0	8.28416	2.67095	0	37.6006	CG6996	0	0	8	4	0	51
37092	CG14502	CG14502 gene product from transcript CG14502-RC	NM_001169721::NP_725766::NP_001163192::NP_611311::NM_166276::NM_137467	FBgn0034321	32.4722	11.0886	53.8558	4.85687	2.28003	0.00390371	0.0266938	CG14502	7.3791	3.10521	22.7814	68.1093	37.4259	56.0322	CG14502	5	2	22	102	43	76
32563	CG9170	CG9170 gene product from transcript CG9170-RB	NM_132867::NP_573095::NP_996476::NM_206753	FBgn0030716	489.738	167.437	812.038	4.84981	2.27793	3.12024e-06	6.28053e-05	CG9170	154.961	153.708	193.642	671.745	656.258	1108.11	CG9170	105	99	187	1006	754	1503
31310	dm	diminutive	NP_525062::NM_001272275::NM_080323::NP_001259204	FBgn0262656	18590.1	6358.12	30822	4.84766	2.27729	1.3752e-09	5.40647e-08	dm	7672.79	5989.95	5411.63	24008.5	38627	29830.5	dm	5199	3858	5226	35955	44380	40461
37688	CG3124	CG3124 gene product from transcript CG3124-RA	NP_611774::NM_137930	FBgn0034840	2.01812	0.690347	3.34589	4.84667	2.277	0.574705	0.865972	CG3124	0	0	2.07104	4.00643	0.870369	5.16086	CG3124	0	0	2	6	1	7
38072	CG17181	CG17181 gene product from transcript CG17181-RA	NP_612040::NM_138196	FBgn0035144	5873.27	2009.38	9737.15	4.84584	2.27675	1.57318e-06	3.49157e-05	CG17181	1404.98	978.142	3645.03	7532.76	12342.7	9336	CG17181	952	630	3520	11281	14181	12663
34068	LanB1	CG7123 gene product from transcript CG7123-RA	NP_476618::NP_723319::NM_164773::NM_057270	FBgn0261800	18646.5	6387.63	30905.3	4.83831	2.2745	0.000328996	0.0035569	LanB1	4979.42	7269.3	6914.17	45382.8	26414	20919.2	LanB1	3374	4682	6677	67965	30348	28374
34808	Ance-3	CG17988 gene product from transcript CG17988-RB	NP_001033904::NM_001038815	FBgn0032536	174.767	59.904	289.629	4.83489	2.27348	0.397668	0.7109	Ance-3	57.557	83.8407	38.3143	34.7224	16.537	817.628	Ance-3	39	54	37	52	19	1109
318099	CG32582	CG32582 gene product from transcript CG32582-RA	NM_001103525::NM_167467::NP_727902::NP_001096995	FBgn0052582	58.1907	19.958	96.4235	4.83131	2.27242	0.00024194	0.00274899	CG32582	13.2824	15.5261	31.0656	126.203	63.5369	99.5309	CG32582	9	10	30	189	73	135
36501	CG13330	CG13330 gene product from transcript CG13330-RA	NM_137036::NP_610880	FBgn0033848	2.86702	0.98388	4.75015	4.82798	2.27142	0.363598	0.675405	CG13330	2.95164	0	0	5.34191	5.22221	3.68633	CG13330	2	0	0	8	6	5
3885612	ppk16	pickpocket 16	NP_001033886::NM_001038797	FBgn0065108	7.53656	2.58858	12.4846	4.82294	2.26991	0.156178	0.408433	ppk16	0	1.55261	6.21312	18.0289	11.3148	8.10993	ppk16	0	1	6	27	13	11
43189	CG5432	CG5432 gene product from transcript CG5432-RA	NP_001247314::NP_651476::NM_001260385::NM_143219	FBgn0039425	3.51452	1.20788	5.82117	4.81932	2.26883	0.366003	0.677807	CG5432	0	1.55261	2.07104	4.67417	11.3148	1.47453	CG5432	0	1	2	7	13	2
326256	CG33107	CG33107 gene product from transcript CG33107-RA	NM_176540::NP_788717	FBgn0053107	362.672	124.777	600.566	4.81313	2.26697	5.25531e-08	1.59233e-06	CG33107	137.251	127.314	109.765	599.629	686.721	515.349	CG33107	93	82	106	898	789	699
42269	CG42613	CG42613 gene product from transcript CG42613-RE	NP_001247185::NP_001247187::NM_001260256::NM_001260258::NP_732390::NP_001247186::NM_169844::NM_001260257	FBgn0261262	92.1857	31.742	152.63	4.80845	2.26557	0.0217427	0.101435	CG42613	10.3307	40.3678	44.5274	259.75	109.666	88.4719	CG42613	7	26	43	389	126	120
317859	CG32111	CG32111 gene product from transcript CG32111-RA	NM_001259806::NM_168504::NP_729817::NP_001246735	FBgn0052111	67.8284	23.3654	112.291	4.80589	2.2648	0.0824016	0.266837	CG32111	5.90328	21.7365	42.4563	43.403	87.0369	206.434	CG32111	4	14	41	65	100	280
35936	CG8046	CG8046 gene product from transcript CG8046-RA	NP_724761::NP_610465::NM_136621::NM_165657	FBgn0033388	1038.68	358.326	1719.04	4.79743	2.26226	0.00225061	0.0173239	CG8046	144.63	156.813	773.534	2453.94	1569.28	1133.92	CG8046	98	101	747	3675	1803	1538
35915	CNT1	Concentrative Nucleoside Transporter 1	NM_136603::NP_610447	FBgn0033371	134.031	46.3158	221.747	4.78772	2.25934	2.58595e-06	5.34159e-05	CNT1	35.4197	55.8938	47.6339	284.457	166.24	214.544	CNT1	24	36	46	426	191	291
38723	LanA	Laminin A	NM_057269::NP_476617	FBgn0002526	30375.7	10500.8	50250.6	4.78542	2.25864	3.6693e-05	0.000555297	LanA	8629.12	12802.8	10070.4	70401.6	45529.9	34820.3	LanA	5847	8246	9725	105433	52311	47229
42936	ash2	absent, small, or homeotic discs 2	NM_001260363::NP_788735::NM_176558::NM_170160::NP_001247292::NP_733024	FBgn0000139	2486.26	860.085	4112.44	4.78143	2.25744	2.207e-09	8.39897e-08	ash2	755.62	1079.06	745.575	4093.9	3780.01	4463.41	ash2	512	695	720	6131	4343	6054
32303	Neto	Neuropilin and tolloid-like	NP_727708::NM_167371	FBgn0052635	202.578	70.1098	335.046	4.77887	2.25667	3.93662e-07	9.88887e-06	Neto	45.7504	158.366	6.21312	297.144	416.036	291.957	Neto	31	102	6	445	478	396
40833	Scr	Sex combs reduced	NM_079524::NM_206443::NP_996165::NP_524248	FBgn0003339	155.158	53.7261	256.589	4.77587	2.25576	0.488317	0.790827	Scr	26.5648	9.31564	125.298	12.687	23.5	733.58	Scr	18	6	121	19	27	995
33032	CG15460	CG15460 gene product from transcript CG15460-RC	NM_001103564::NP_001097034	FBgn0031104	3.41299	1.18229	5.64369	4.77354	2.25506	0.37795	0.689823	CG15460	1.47582	0	2.07104	4.67417	7.83332	4.4236	CG15460	1	0	2	7	9	6
36543	DJ-1alpha	CG6646 gene product from transcript CG6646-RA	NM_137072::NP_610916	FBgn0033885	53.5053	18.5517	88.459	4.76823	2.25345	0.000414513	0.00429907	DJ-1alpha	14.7582	13.9735	26.9235	90.1447	94.8702	80.362	DJ-1alpha	10	9	26	135	109	109
38486	CG14990	CG14990 gene product from transcript CG14990-RA	NM_139599::NP_647856	FBgn0035496	253.899	88.2096	419.588	4.75672	2.24997	0.0121042	0.0651109	CG14990	47.2263	130.419	86.9837	699.79	314.203	244.772	CG14990	32	84	84	1048	361	332
2768720	Cyp12d1-d	CG33503 gene product from transcript CG33503-RA	NM_206090::NP_995812	FBgn0053503	37.7562	13.1245	62.388	4.75354	2.249	0.000889882	0.00814071	Cyp12d1-d	19.1857	10.8682	9.31968	64.1029	57.4444	65.6167	Cyp12d1-d	13	7	9	96	66	89
39906	a10	antennal protein 10	NP_524121::NM_079397	FBgn0011293	2.82662	0.98388	4.66935	4.74585	2.24667	0.522323	0.822745	a10	2.95164	0	0	0	0	14.0081	a10	2	0	0	0	0	19
37332	Rcd6	Reduction in Cnn dots 6	NP_611497::NP_001163217::NM_137653::NM_001169746	FBgn0034530	6147.62	2146.95	10148.3	4.72685	2.24088	3.02568e-09	1.12155e-07	Rcd6	2172.41	2338.22	1930.21	8101	12421	9922.86	Rcd6	1472	1506	1864	12132	14271	13459
10178930	CG42759	CG42759 gene product from transcript CG42759-RA	NM_001202278::NP_001189207	FBgn0261817	19.8841	6.94651	32.8218	4.72493	2.24029	0.0166616	0.0835656	CG42759	7.3791	3.10521	10.3552	25.3741	29.5925	43.4987	CG42759	5	2	10	38	34	59
31512	CG15766	CG15766 gene product from transcript CG15766-RA	NM_132040::NP_572268	FBgn0029813	80.3667	28.1203	132.613	4.71591	2.23754	1.76528e-05	0.000291241	CG15766	39.8472	31.0521	13.4618	147.57	122.722	127.547	CG15766	27	20	13	221	141	173
38169	stet	stem cell tumor	NP_788451::NM_176273::NM_176272::NP_788450	FBgn0020248	33.5793	11.7631	55.3955	4.70927	2.2355	0.00155019	0.0128323	stet	28.0406	0	7.24864	49.4126	45.2592	71.5148	stet	19	0	7	74	52	97
44108	Optix	CG18455 gene product from transcript CG18455-RC	NP_524695::NM_165584::NM_001273864::NP_724640::NP_001260793::NM_079956	FBgn0025360	20.6859	7.24819	34.1235	4.70787	2.23507	0.0772504	0.254723	Optix	0	3.10521	18.6394	23.3708	20.0185	58.9813	Optix	0	2	18	35	23	80
34985	CG5953	CG5953 gene product from transcript CG5953-RD	NM_001273574::NM_001169518::NP_001260503::NM_165165::NP_609796::NP_001162989::NP_723976::NM_135952	FBgn0032587	7290.49	2556.9	12024.1	4.70259	2.23346	2.17417e-08	6.97249e-07	CG5953	1629.31	1965.6	4075.81	12431.3	13724	9916.96	CG5953	1104	1266	3936	18617	15768	13451
41069	CG11966	CG11966 gene product from transcript CG11966-RA	NP_649848::NP_001262393::NM_141591::NM_001275464	FBgn0037645	24.4855	8.59514	40.3759	4.69752	2.2319	0.0253888	0.113781	CG11966	11.8066	1.55261	12.4262	22.7031	31.3333	67.0912	CG11966	8	1	12	34	36	91
39085	aay	astray	NP_524001::NM_079277	FBgn0023129	6968.48	2446.64	11490.3	4.69636	2.23154	2.49071e-09	9.35393e-08	aay	3661.51	1801.02	1877.4	10167	14212.3	10091.7	aay	2481	1160	1813	15226	16329	13688
246527	CG30284	CG30284 gene product from transcript CG30284-RA	NP_726096::NP_726097::NM_166467::NM_166468	FBgn0050284	42.8503	15.0475	70.6531	4.69535	2.23123	0.000462606	0.00469882	CG30284	17.7098	20.1839	7.24864	72.1157	94.8702	44.9732	CG30284	12	13	7	108	109	61
33749	Cyp28d1	CG10833 gene product from transcript CG10833-RA	NP_608912::NM_135068	FBgn0031689	60.8147	21.3949	100.235	4.68497	2.22804	0.000165231	0.00198319	Cyp28d1	0	40.3678	23.817	86.806	101.833	112.064	Cyp28d1	0	26	23	130	117	152
117347	Gr39b	Gustatory receptor 39b	NP_724336::NM_165376	FBgn0041245	7.84224	2.76049	12.924	4.68178	2.22706	0.172406	0.43275	Gr39b	0	6.21042	2.07104	26.7095	1.74074	10.3217	Gr39b	0	4	2	40	2	14
37111	GstE6	Glutathione S transferase E6	NP_611328::NM_137484	FBgn0063494	1063.28	374.833	1751.74	4.67338	2.22447	0.000808971	0.00750151	GstE6	340.915	701.778	81.8061	1144.5	1502.26	2608.45	GstE6	231	452	79	1714	1726	3538
35520	CG7882	CG7882 gene product from transcript CG7882-RC	NM_136345::NP_610189::NP_724438::NM_165450	FBgn0033047	2.92874	1.03507	4.8224	4.65901	2.22002	0.346055	0.655416	CG7882	0	3.10521	0	2.67095	0	11.7963	CG7882	0	2	0	4	0	16
34758	Vm34Ca	Vitelline membrane 34Ca	NP_476785::NM_057437	FBgn0003983	0.976404	0.345173	1.60763	4.65747	2.21955	0.822247	1	Vm34Ca	0	0	1.03552	0	2.61111	2.2118	Vm34Ca	0	0	1	0	3	3
37184	DptB	Diptericin B	NP_523787::NM_079063	FBgn0034407	146.243	51.7162	240.77	4.65559	2.21896	0.297603	0.602892	DptB	13.2824	0	141.866	118.19	527.444	76.6757	DptB	9	0	137	177	606	104
3885588	CG33460	CG33460 gene product from transcript CG33460-RA	NM_001038860::NP_001033949	FBgn0053460	490.311	173.581	807.041	4.64936	2.21703	0.00616227	0.0383356	CG33460	119.541	144.392	256.809	1281.39	568.351	571.381	CG33460	81	93	248	1919	653	775
5740713	CG34269	CG34269 gene product from transcript CG34269-RA	NP_001097466::NM_001103996	FBgn0085298	0.974791	0.345173	1.60441	4.64812	2.21665	0.795417	0.993237	CG34269	0	0	1.03552	3.33869	0	1.47453	CG34269	0	0	1	5	0	2
41574	CG5999	CG5999 gene product from transcript CG5999-RB	NM_141972::NP_650229	FBgn0038083	11.2501	3.98671	18.5134	4.64378	2.2153	0.133962	0.370356	CG5999	8.85492	3.10521	0	38.0611	13.0555	4.4236	CG5999	6	2	0	57	15	6
37705	CG30414	CG30414 gene product from transcript CG30414-RA	NM_137945::NM_001169793::NP_611789::NP_001163264	FBgn0050414	322.471	114.287	530.655	4.64316	2.21511	0.00807113	0.0476751	CG30414	125.445	96.2616	121.156	864.053	406.462	321.448	CG30414	85	62	117	1294	467	436
41713	Pk1r	Pyrokinin 1 receptor	NM_001260160::NM_001014620::NP_001247089::NP_001014620	FBgn0038201	91.694	32.5036	150.884	4.64208	2.21477	0.0779199	0.256456	Pk1r	16.234	26.3943	54.8826	115.519	59.1851	277.949	Pk1r	11	17	53	173	68	377
32790	RhoGAP16F	CG7122 gene product from transcript CG7122-RB	NM_133039::NM_001258801::NP_788928::NP_573267::NP_001245730::NM_176755	FBgn0030893	1285.91	456.576	2115.24	4.63282	2.21189	9.28343e-09	3.17707e-07	RhoGAP16F	425.036	507.702	436.99	2421.89	1890.44	2033.38	RhoGAP16F	288	327	422	3627	2172	2758
31909	CG3106	CG3106 gene product from transcript CG3106-RA	NM_132349::NP_572577	FBgn0030148	14.567	5.1767	23.9573	4.62792	2.21036	0.0445219	0.17341	CG3106	0	6.21042	9.31968	22.0354	26.9814	22.8552	CG3106	0	4	9	33	31	31
32739	CG8316	CG8316 gene product from transcript CG8316-RA	NM_132999::NP_573227	FBgn0030852	16.8456	5.98732	27.7039	4.6271	2.21011	0.0634677	0.223311	CG8316	2.95164	10.8682	4.14208	11.3516	20.8889	50.8714	CG8316	2	7	4	17	24	69
2768687	LpR1	Lipophorin receptor 1	NM_206573::NP_996296::NM_001276044::NM_001276043::NP_001262972::NP_001163734::NM_001104463::NM_001104464::NP_001097933::NP_001262973::NM_001170263::NM_170240::NP_733119::NM_001104462::NP_001262974::NP_001097932::NM_001104461::NP_001097931::NP_001097934::NM_001276045	FBgn0066101	9756.64	3473.06	16040.2	4.61847	2.20742	1.35954e-08	4.48084e-07	LpR1	2671.23	3171.97	4575.96	17192.9	18610.2	12317.5	LpR1	1810	2043	4419	25748	21382	16707
39502	Poc1	Proteome of centrioles 1	NP_001261799::NM_140383::NP_648640::NM_001274870	FBgn0036354	562.779	200.464	925.095	4.61478	2.20626	1.0154e-07	2.92742e-06	Poc1	131.348	192.523	277.519	1087.75	737.203	950.336	Poc1	89	124	268	1629	847	1289
38120	CG13912	CG13912 gene product from transcript CG13912-RA	NM_138235::NP_612079	FBgn0035186	5.80403	2.07059	9.53747	4.60616	2.20356	0.200324	0.47647	CG13912	0	3.10521	3.10656	16.6935	10.4444	1.47453	CG13912	0	2	3	25	12	2
34275	CG3838	CG3838 gene product from transcript CG3838-RA	NP_723469::NM_135454::NP_609298::NM_164859	FBgn0032130	1907.12	682.004	3132.24	4.59271	2.19934	3.13757e-09	1.16001e-07	CG3838	606.562	1016.96	422.492	2772.45	3321.33	3302.95	CG3838	411	655	408	4152	3816	4480
35670	fa2h	fatty acid 2-hydroylase	NP_610279::NM_136435	FBgn0050502	18.3273	6.5574	30.0973	4.58982	2.19844	0.0293258	0.126975	fa2h	0	6.21042	13.4618	24.7063	28.7222	36.8633	fa2h	0	4	13	37	33	50
317973	CG32313	CG32313 gene product from transcript CG32313-RA	NP_001261262::NM_001274333::NM_167891::NP_001261263::NP_728625::NM_001274334	FBgn0052313	30.4932	10.9149	50.0715	4.58745	2.19769	0.00441667	0.0295086	CG32313	7.3791	10.8682	14.4973	50.0804	61.7962	38.3378	CG32313	5	7	14	75	71	52
37104	Idgf5	Imaginal disc growth factor 5	NP_611321::NM_137477	FBgn0064237	27.8147	9.95794	45.6714	4.58643	2.19737	0.0639283	0.224449	Idgf5	2.95164	3.10521	23.817	78.1254	23.5	35.3888	Idgf5	2	2	23	117	27	48
39273	CG6168	CG6168 gene product from transcript CG6168-RB	NP_648459::NM_140202	FBgn0036154	4.81301	1.72542	7.9006	4.57895	2.19502	0.244334	0.537987	CG6168	0	3.10521	2.07104	5.34191	4.35184	14.0081	CG6168	0	2	2	8	5	19
33590	CG3513	CG3513 gene product from transcript CG3513-RA	NM_134954::NP_608798	FBgn0031559	7.14109	2.56253	11.7196	4.57346	2.19329	0.15344	0.403937	CG3513	1.47582	3.10521	3.10656	24.0386	5.22221	5.89813	CG3513	1	2	3	36	6	8
31832	CG15366	CG15366 gene product from transcript CG15366-RA	NM_132291::NP_572519	FBgn0030080	8.984	3.22728	14.7407	4.56753	2.19141	0.110599	0.328073	CG15366	2.95164	1.55261	5.1776	18.0289	12.1852	14.0081	CG15366	2	1	5	27	14	19
3772219	CG33627	CG33627 gene product from transcript CG33627-RA	NP_001027406::NM_001032235	FBgn0053627	2.3974	0.862709	3.93209	4.55784	2.18835	0.564479	0.855985	CG33627	0	1.55261	1.03552	0	0	11.7963	CG33627	0	1	1	0	0	16
32438	CG33177	CG33177 gene product from transcript CG33177-RA	NP_788903::NM_176730	FBgn0053177	8.55349	3.07962	14.0274	4.55491	2.18742	0.0715472	0.241669	CG33177	1.47582	7.76303	0	18.0289	7.83332	16.2199	CG33177	1	5	0	27	9	22
41829	Spn88Eb	Serpin 88Eb	NP_650427::NM_142170	FBgn0038299	198.576	71.6344	325.517	4.54414	2.18401	3.17033e-05	0.000488066	Spn88Eb	67.8877	65.2095	81.8061	405.317	196.703	374.531	Spn88Eb	46	42	79	607	226	508
37845	CG13563	CG13563 gene product from transcript CG13563-RB	NM_001103973::NP_001097443	FBgn0034966	67.7614	24.4618	111.061	4.54018	2.18275	0.000143159	0.00176885	CG13563	22.1373	23.2891	27.9591	130.877	98.3517	103.955	CG13563	15	15	27	196	113	141
40115	CG18294	CG18294 gene product from transcript CG18294-RA	NM_140858::NP_649115	FBgn0036873	5.18513	1.87218	8.49807	4.53912	2.18241	0.205028	0.48339	CG18294	1.47582	3.10521	1.03552	8.6806	8.70369	8.10993	CG18294	1	2	1	13	10	11
36428	Mdr49	Multi drug resistance 49	NM_079000::NP_001163132::NP_523724::NM_001169661	FBgn0004512	18179.3	6568.86	29789.7	4.53498	2.1811	0.011028	0.0608353	Mdr49	742.338	636.568	18327.7	33418.3	37649.6	18301.2	Mdr49	503	410	17699	50047	43257	24823
45039	Sox100B	CG15552 gene product from transcript CG15552-RA	NP_651839::NM_143582	FBgn0024288	26.712	9.66306	43.761	4.52869	2.17909	0.00851168	0.0496608	Sox100B	0	12.4208	16.5683	47.4094	37.4259	46.4478	Sox100B	0	8	16	71	43	63
43221	CG14247	CG14247 gene product from transcript CG14247-RA	NM_143245::NP_651502	FBgn0039454	1.90782	0.690347	3.12529	4.52713	2.1786	0.614191	0.892579	CG14247	0	0	2.07104	2.00321	0	7.37266	CG14247	0	0	2	3	0	10
33616	CG15423	CG15423 gene product from transcript CG15423-RA	NP_608815::NM_134971	FBgn0031580	23.8349	8.62934	39.0405	4.52416	2.17765	0.194645	0.466525	CG15423	0	0	25.888	44.0707	5.22221	67.8285	CG15423	0	0	25	66	6	92
4379816	CG34144	CG34144 gene product from transcript CG34144-RA	NM_001042805::NP_001036270	FBgn0083980	25.8945	9.38742	42.4016	4.51686	2.17532	0.00724691	0.0438223	CG34144	5.90328	10.8682	11.3907	43.403	41.7777	42.0242	CG34144	4	7	11	65	48	57
40866	CG14606	CG14606 gene product from transcript CG14606-RB	NP_001262342::NM_141449::NP_649706::NM_001275413	FBgn0037485	2.71235	0.98388	4.44082	4.51358	2.17427	0.397371	0.710458	CG14606	2.95164	0	0	3.33869	2.61111	7.37266	CG14606	2	0	0	5	3	10
37129	CG43066	CG43066 gene product from transcript CG43066-RA	NM_137496::NP_611340::NP_001246408::NM_001259479	FBgn0262476	208.531	75.6714	341.39	4.51148	2.1736	1.30516e-06	2.9565e-05	CG43066	73.791	77.6303	75.593	257.747	369.036	397.386	CG43066	50	50	73	386	424	539
31170	Sik2	Salt-inducible kinase 2	NP_569972::NM_130616	FBgn0025625	527.485	191.489	863.481	4.5093	2.1729	5.48832e-08	1.64892e-06	Sik2	190.381	211.154	172.932	1093.76	829.462	667.226	Sik2	129	136	167	1638	953	905
32785	Dhc16F	Dynein heavy chain at 16F	NM_078670::NP_523394	FBgn0013809	72.2779	26.2833	118.272	4.49992	2.1699	0.0072428	0.043816	Dhc16F	26.5648	20.1839	32.1011	73.4512	186.259	95.1073	Dhc16F	18	13	31	110	214	129
43126	CG5890	CG5890 gene product from transcript CG5890-RB	NM_143179::NM_001170268::NP_651436::NP_001163739	FBgn0039380	5.6186	2.045	9.19221	4.49498	2.16831	0.22961	0.518229	CG5890	1.47582	1.55261	3.10656	6.67738	11.3148	9.58446	CG5890	1	1	3	10	13	13
33221	CG4133	CG4133 gene product from transcript CG4133-RC	NM_134682::NP_001259827::NM_001272898::NP_608526::NM_001272897::NP_001259826	FBgn0031257	32.8608	11.9678	53.7537	4.49151	2.1672	0.00218797	0.0169869	CG4133	16.234	12.4208	7.24864	36.7256	57.4444	67.0912	CG4133	11	8	7	55	66	91
10178855	CG42868	CG42868 gene product from transcript CG42868-RA	NP_001188984::NM_001202055	FBgn0262142	63.5167	23.1328	103.901	4.49149	2.1672	0.00439522	0.0294066	CG42868	19.1857	23.2891	26.9235	153.58	50.4814	107.641	CG42868	13	15	26	230	58	146
42556	CG5849	CG5849 gene product from transcript CG5849-RB	NM_001170208::NP_001163679::NM_142722::NP_650979	FBgn0038897	25.2294	9.18991	41.2689	4.49068	2.16693	0.0562104	0.205266	CG5849	7.3791	4.65782	15.5328	24.7063	26.1111	72.9893	CG5849	5	3	15	37	30	99
36858	CG8303	CG8303 gene product from transcript CG8303-RB	NM_137297::NP_611141	FBgn0034143	334.526	122.077	546.974	4.48056	2.16368	0.000586121	0.00575673	CG8303	73.791	215.812	76.6285	426.017	409.073	805.832	CG8303	50	139	74	638	470	1093
3885597	CG34005	CG34005 gene product from transcript CG34005-RB	NP_001033957::NM_001038868	FBgn0054005	2.83603	1.03507	4.637	4.47988	2.16346	0.357134	0.667627	CG34005	0	3.10521	0	8.01286	0	5.89813	CG34005	0	2	0	12	0	8
31611	CG14441	CG14441 gene product from transcript CG14441-RA	NP_001259288::NM_132116::NM_001272360::NP_572344::NP_001259290::NP_001259289::NM_001272359::NM_001272361	FBgn0029895	420.917	153.661	688.172	4.47851	2.16302	0.000437635	0.00447705	CG14441	113.638	166.129	181.216	419.34	677.147	968.03	CG14441	77	107	175	628	778	1313
3772451	CG33723	CG33723 gene product from transcript CG33723-RA	NM_001032064::NP_001027235	FBgn0053723	4.65379	1.69982	7.60775	4.47562	2.16209	0.27177	0.572294	CG33723	1.47582	1.55261	2.07104	6.00964	8.70369	8.10993	CG33723	1	1	2	9	10	11
40464	Ten-m	Tenascin major	NM_079491::NM_001275282::NP_001097661::NP_524215::NP_001262211::NM_001104191	FBgn0004449	16943.5	6196.08	27690.9	4.46911	2.15999	7.41243e-09	2.61839e-07	Ten-m	6158.6	6502.31	5927.32	33091.8	27428.8	22552.2	Ten-m	4173	4188	5724	49558	31514	30589
37164	CG42351	CG42351 gene product from transcript CG42351-RI	NM_137527::NM_001274148::NM_001202041::NP_001137703::NP_001188970::NP_001261077::NP_001137705::NM_001202042::NP_001188971::NP_611371::NP_001261076::NP_001137704::NM_001144233::NM_001144231::NM_001144232::NM_001274147	FBgn0259682	552.987	202.378	903.597	4.46491	2.15863	4.70201e-05	0.000691065	CG42351	180.05	159.918	267.164	857.376	621.443	1231.97	CG42351	122	103	258	1284	714	1671
31808	Hexo2	Hexosaminidase 2	NM_080342::NP_525081	FBgn0041629	6561.38	2405.06	10717.7	4.45631	2.15585	0.00389823	0.0266691	Hexo2	1943.66	3105.21	2166.31	16913.8	8335.52	6903.76	Hexo2	1317	2000	2092	25330	9577	9364
35916	CG13742	CG13742 gene product from transcript CG13742-RD	NP_001260814::NM_001273885::NM_001273884::NM_136604::NP_610448::NP_001260813	FBgn0033372	197.904	72.5551	323.254	4.45528	2.15552	1.96669e-06	4.2079e-05	CG13742	54.6054	79.1829	83.8772	389.291	271.555	308.914	CG13742	37	51	81	583	312	419
246532	CG30289	CG30289 gene product from transcript CG30289-RA	NM_166459::NP_726081	FBgn0050289	10.3523	3.79601	16.9086	4.45432	2.15521	0.0852729	0.273344	CG30289	0	6.21042	5.1776	15.358	19.1481	16.2199	CG30289	0	4	5	23	22	22
43356	CG5527	CG5527 gene product from transcript CG5527-RA	NM_143346::NP_651603	FBgn0039564	87.3325	32.0704	142.595	4.4463	2.15261	0.000318387	0.00346319	CG5527	30.9922	43.473	21.7459	209.002	109.666	109.115	CG5527	21	28	21	313	126	148
37590	Ugt58Fa	CG4414 gene product from transcript CG4414-RA	NM_137850::NP_611694	FBgn0040091	1032.63	379.563	1685.69	4.44114	2.15093	0.00302036	0.0218689	Ugt58Fa	221.373	357.099	560.217	2569.46	1345.59	1142.02	Ugt58Fa	150	230	541	3848	1546	1549
43279	CG17991	CG17991 gene product from transcript CG17991-RA	NM_143290::NP_651547	FBgn0039498	12.2067	4.48681	19.9265	4.44113	2.15093	0.0885714	0.280317	CG17991	0	3.10521	10.3552	12.687	23.5	23.5925	CG17991	0	2	10	19	27	32
40513	CG12768	CG12768 gene product from transcript CG12768-RD	NP_001262231::NP_649431::NM_001275302::NP_001262230::NM_141174::NP_001262229::NM_001275301::NM_001275300	FBgn0037206	385.74	141.81	629.67	4.44023	2.15063	2.41997e-06	5.04167e-05	CG12768	100.356	180.102	144.973	848.695	525.703	514.612	CG12768	68	116	140	1271	604	698
53502	Ugt86Di	CG6658 gene product from transcript CG6658-RA	NP_652620::NM_144363	FBgn0040251	44.3172	16.3083	72.326	4.43491	2.14891	0.248537	0.543094	Ugt86Di	14.7582	12.4208	21.7459	21.3676	30.4629	165.148	Ugt86Di	10	8	21	32	35	224
39207	CG14154	CG14154 gene product from transcript CG14154-RA	NM_168418::NP_729622::NP_648403::NM_140146	FBgn0036093	5.60639	2.07014	9.14263	4.41643	2.14288	0.163928	0.420627	CG14154	0	6.21042	0	11.3516	8.70369	7.37266	CG14154	0	4	0	17	10	10
53579	Dip3	Dorsal interacting protein 3	NM_080264::NP_525003	FBgn0040465	44.0867	16.2832	71.8902	4.415	2.14241	0.00196839	0.0156583	Dip3	16.234	7.76303	24.8525	48.0772	93.1295	74.4639	Dip3	11	5	24	72	107	101
32731	ppk23	pickpocket 23	NP_001259646::NP_001097011::NM_001272717::NP_001014749::NP_573220::NM_001103541::NM_001014749::NM_132992	FBgn0030844	10.0001	3.69363	16.3066	4.41479	2.14235	0.455891	0.762819	ppk23	5.90328	0	5.1776	1.33548	2.61111	44.9732	ppk23	4	0	5	2	3	61
32610	CG4301	CG4301 gene product from transcript CG4301-RC	NP_001245711::NM_001258783::NP_573125::NP_001245712::NM_001258782::NM_132897	FBgn0030747	66.0298	24.4147	107.645	4.40902	2.14046	7.05786e-05	0.000979794	CG4301	14.7582	48.1308	10.3552	115.519	83.5554	123.861	CG4301	10	31	10	173	96	168
37911	CG13581	CG13581 gene product from transcript CG13581-RA	NP_611921::NM_138077	FBgn0035014	19.5991	7.24819	31.9499	4.40798	2.14012	0.0382748	0.15501	CG13581	0	3.10521	18.6394	24.0386	35.6851	36.126	CG13581	0	2	18	36	41	49
31721	CG2233	CG2233 gene product from transcript CG2233-RA	NM_132205::NP_572433::NP_001259320::NM_001272390::NP_001259319::NM_001272391	FBgn0029990	288.331	106.771	469.892	4.40095	2.13782	0.182385	0.44796	CG2233	32.468	71.4199	216.424	972.227	261.981	175.469	CG2233	22	46	209	1456	301	238
41735	CG14841	CG14841 gene product from transcript CG14841-RA	NP_650350::NM_142093	FBgn0038218	1.3277	0.49194	2.16346	4.39782	2.13679	0.651351	0.914041	CG14841	1.47582	0	0	2.67095	0.870369	2.94906	CG14841	1	0	0	4	1	4
35935	CG8008	CG8008 gene product from transcript CG8008-RB	NP_610464::NM_136620::NP_001137623::NM_001144151	FBgn0033387	1301.35	482.454	2120.24	4.3947	2.13577	0.000272939	0.00304782	CG8008	122.493	184.76	1140.11	2158.13	1625.85	2576.74	CG8008	83	119	1101	3232	1868	3495
37318	CG30148	CG30148 gene product from transcript CG30148-RA	NM_145882::NP_665889	FBgn0050148	103.286	38.293	168.28	4.39453	2.13571	0.00237373	0.0180285	CG30148	20.6615	34.1573	60.0602	250.402	111.407	143.03	CG30148	14	22	58	375	128	194
34331	SoYb	Sister of Yb	NP_609335::NP_001245959::NM_001259030::NM_135491	FBgn0051755	164.246	60.9248	267.567	4.39176	2.1348	0.000307027	0.00335753	SoYb	48.7021	63.6568	70.4154	386.62	189.74	226.341	SoYb	33	41	68	579	218	307
35182	CG17572	CG17572 gene product from transcript CG17572-RA	NM_136097::NP_609941	FBgn0032753	15.5373	5.76377	25.3108	4.39136	2.13467	0.467119	0.772004	CG17572	5.90328	6.21042	5.1776	1.33548	0.870369	73.7266	CG17572	4	4	5	2	1	100
42348	Naam	Nicotinamide amidase	NM_169872::NP_732446::NP_001262738::NM_001275809	FBgn0051216	571.285	212.101	930.468	4.3869	2.1332	4.10226e-08	1.26444e-06	Naam	205.139	296.548	134.618	934.166	988.739	868.499	Naam	139	191	130	1399	1136	1178
36167	BBS4	CG13232 gene product from transcript CG13232-RA	NP_610636::NM_136792	FBgn0033578	38.0833	14.1417	62.025	4.38596	2.13289	0.00209128	0.0164253	BBS4	10.3307	15.5261	16.5683	53.4191	47.8703	84.7856	BBS4	7	10	16	80	55	115
37197	CG15117	CG15117 gene product from transcript CG15117-RA	NP_001014535::NM_137551::NP_725851::NM_166324::NM_001014535::NP_611395	FBgn0034417	195.888	72.7823	318.995	4.38286	2.13187	5.47949e-06	0.000103848	CG15117	51.6537	58.999	107.694	310.498	274.166	372.319	CG15117	35	38	104	465	315	505
41248	Timp	Tissue inhibitor of metalloproteases	NM_169336::NP_731461	FBgn0025879	14823.6	5516.67	24130.4	4.37409	2.12898	4.16912e-09	1.51009e-07	Timp	5404.45	7745.95	3399.61	25191.1	25496.6	21703.6	Timp	3662	4989	3283	37726	29294	29438
40008	CG13699	CG13699 gene product from transcript CG13699-RA	NP_649033::NM_140776	FBgn0036781	6.80864	2.53649	11.0808	4.36856	2.12716	0.128438	0.360461	CG13699	2.95164	4.65782	0	14.0225	14.7963	4.4236	CG13699	2	3	0	21	17	6
33680	CG3225	CG3225 gene product from transcript CG3225-RA	NM_135016::NP_608860	FBgn0031631	329.285	122.889	535.681	4.35905	2.12401	2.35473e-07	6.26947e-06	CG3225	116.59	163.024	89.0548	498.133	559.647	549.263	CG3225	79	105	86	746	643	745
2768932	CG33322	CG33322 gene product from transcript CG33322-RA	NM_206012::NP_995734	FBgn0053322	1.31673	0.49194	2.14153	4.35323	2.12209	0.677665	0.930705	CG33322	1.47582	0	0	1.33548	4.35184	0.737266	CG33322	1	0	0	2	5	1
39145	CG42268	CG42268 gene product from transcript CG42268-RI	NP_001261652::NM_001274719::NP_729542::NP_001261651::NP_001261649::NM_168367::NP_729543::NM_001274721::NM_168366::NP_001261648::NM_168368::NP_001261650::NM_001274720::NM_001274723::NM_001274722::NP_729544	FBgn0259163	1624.39	607.003	2641.78	4.35216	2.12173	1.0268e-08	3.48892e-07	CG42268	473.738	1054.22	293.052	1984.52	2974.05	2966.76	CG42268	321	679	283	2972	3417	4024
246529	CG30286	CG30286 gene product from transcript CG30286-RB	NM_166460::NM_001169768::NP_726082::NP_001163239	FBgn0050286	6.46473	2.41576	10.5137	4.35212	2.12172	0.207721	0.486527	CG30286	0	3.10521	4.14208	4.00643	11.3148	16.2199	CG30286	0	2	4	6	13	22
36105	Cyp49a1	CG18377 gene product from transcript CG18377-RA	NP_001246256::NP_610588::NP_995803::NM_136744::NP_724937::NM_165774::NM_206081::NM_001259327	FBgn0033524	27.6814	10.3704	44.9924	4.33854	2.11721	0.0280809	0.122551	Cyp49a1	8.85492	17.0787	5.1776	30.716	26.1111	78.1502	Cyp49a1	6	11	5	46	30	106
40512	BoYb	Brother of Yb	NP_649430::NM_141173	FBgn0037205	47.709	17.8788	77.5391	4.33692	2.11667	0.000631985	0.00611876	BoYb	23.6131	15.5261	14.4973	111.512	68.7591	52.3459	BoYb	16	10	14	167	79	71
36503	CG13331	CG13331 gene product from transcript CG13331-RA	NP_725310::NM_166000	FBgn0033850	4.46278	1.67423	7.25133	4.33115	2.11475	0.305159	0.61156	CG13331	2.95164	0	2.07104	4.67417	10.4444	6.63539	CG13331	2	0	2	7	12	9
33547	CG3285	CG3285 gene product from transcript CG3285-RA	NM_134922::NP_608766	FBgn0031522	1.83991	0.690347	2.98946	4.33038	2.11449	0.647071	0.911584	CG3285	0	0	2.07104	2.67095	2.61111	3.68633	CG3285	0	0	2	4	3	5
32040	Vago	CG2081 gene product from transcript CG2081-RC	NM_001038751::NM_132452::NP_572680::NP_001033840	FBgn0030262	83.9905	31.534	136.447	4.32697	2.11336	0.179067	0.443566	Vago	22.1373	49.6834	22.7814	300.482	51.3518	57.5067	Vago	15	32	22	450	59	78
34476	CG6431	CG6431 gene product from transcript CG6431-RC	NM_135598::NP_001188790::NP_609442::NM_001201861	FBgn0032289	178.232	66.9449	289.519	4.32474	2.11261	0.464362	0.769599	CG6431	50.1779	26.3943	124.262	28.045	33.9444	806.569	CG6431	34	17	120	42	39	1094
38462	CG12766	CG12766 gene product from transcript CG12766-RA	NM_139582::NP_647839	FBgn0035476	4.13179	1.55261	6.71098	4.3224	2.11183	0.248566	0.543094	CG12766	0	4.65782	0	10.0161	3.48148	6.63539	CG12766	0	3	0	15	4	9
36934	Cda9	Chitin deacetylase-like 9	NP_611192::NM_137348	FBgn0034197	6.54166	2.4597	10.6236	4.31907	2.11072	0.151912	0.401777	Cda9	7.3791	0	0	4.67417	13.9259	13.2708	Cda9	5	0	0	7	16	18
35414	nompB	no mechanoreceptor potential B	NP_724347::NM_078889::NP_523613::NM_165385	FBgn0016919	11.9301	4.48681	19.3734	4.31786	2.11032	0.0986497	0.303085	nompB	0	3.10521	10.3552	9.34834	20.0185	28.7534	nompB	0	2	10	14	23	39
3771738	CG9510	CG9510 gene product from transcript CG9510-RC	NP_001027234::NM_001032063::NP_609257::NM_135413	FBgn0032076	196.371	74.1166	318.625	4.29897	2.10399	1.69044e-06	3.69438e-05	CG9510	73.791	88.4985	60.0602	389.291	282	284.585	CG9510	50	57	58	583	324	386
3771965	CG9515	CG9515 gene product from transcript CG9515-RA	NM_001032062::NP_001027233	FBgn0032077	196.371	74.1166	318.625	4.29897	2.10399	1.69044e-06	3.69438e-05	CG9515	73.791	88.4985	60.0602	389.291	282	284.585	CG9515	50	57	58	583	324	386
36511	CG42807	CG42807 gene product from transcript CG42807-RA	NP_610889::NM_137045	FBgn0261989	2262.24	855.777	3668.7	4.28697	2.09996	0.0143592	0.0744351	CG42807	363.052	788.724	1415.56	5884.78	2846.11	2275.2	CG42807	246	508	1367	8813	3270	3086
41882	CG6125	CG6125 gene product from transcript CG6125-RB	NP_732032::NM_169656::NP_650465::NM_142208	FBgn0038337	1065.35	403.562	1727.14	4.27973	2.09752	1.3409e-08	4.4399e-07	CG6125	296.64	732.83	181.216	1547.15	1968.77	1665.48	CG6125	201	472	175	2317	2262	2259
42927	ana1	anastral spindle 1	NP_733008::NM_143011::NM_170148::NP_651268	FBgn0262167	6002.91	2281.19	9724.64	4.26296	2.09186	2.25172e-08	7.205e-07	ana1	1644.06	3193.71	2005.8	8450.9	12211.3	8511.74	ana1	1114	2057	1937	12656	14030	11545
41712	CG9920	CG9920 gene product from transcript CG9920-RA	NP_650333::NM_142076	FBgn0038200	4.54071	1.72587	7.35554	4.26194	2.09151	0.355168	0.665788	CG9920	0	0	5.1776	12.687	3.48148	5.89813	CG9920	0	0	5	19	4	8
32241	CG4404	CG4404 gene product from transcript CG4404-RA	NP_572838::NM_132610	FBgn0030432	111.262	42.3662	180.158	4.25241	2.08828	0.00246354	0.0185232	CG4404	44.2746	40.3678	42.4563	146.235	119.241	275	CG4404	30	26	41	219	137	373
34826	nAcRalpha-34E	nicotinic Acetylcholine Receptor alpha 34E	NM_001259098::NM_205986::NM_176035::NP_001246027::NM_205985::NP_995708::NP_995707::NP_788049	FBgn0028875	4.3966	1.67423	7.11897	4.25209	2.08817	0.302375	0.608638	nAcRalpha-34E	2.95164	0	2.07104	5.34191	3.48148	12.5335	nAcRalpha-34E	2	0	2	8	4	17
41589	CG7381	CG7381 gene product from transcript CG7381-RE	NP_731754::NM_169485::NM_169486::NP_001262514::NP_731755::NP_001262513::NM_001275584::NM_141985::NP_650242::NM_001275585	FBgn0038098	71.1983	27.1537	115.243	4.2441	2.08546	0.000316843	0.00345166	CG7381	16.234	24.8417	40.3853	131.544	84.4258	129.759	CG7381	11	16	39	197	97	176
41247	Syn	Synapsin	NM_169332::NM_169334::NM_169333::NP_731457::NP_731459::NP_731458::NP_788628::NM_176451	FBgn0004575	3036.63	1159.91	4913.35	4.23596	2.08269	1.35181e-08	4.46565e-07	Syn	1213.12	1516.9	749.717	5082.16	5089.05	4568.84	Syn	822	977	724	7611	5847	6197
38893	CG7565	CG7565 gene product from transcript CG7565-RA	NM_139914::NP_648171	FBgn0035833	270.877	103.472	438.282	4.23577	2.08262	1.64383e-06	3.60909e-05	CG7565	82.6459	105.577	122.191	540.2	389.055	385.59	CG7565	56	68	118	809	447	523
59145	CG18754	CG18754 gene product from transcript CG18754-RB	NP_652652::NP_001262877::NM_001275948::NM_144395	FBgn0042106	172.407	65.9403	278.873	4.22918	2.08038	0.0207749	0.0984979	CG18754	57.557	113.34	26.9235	171.609	188	477.011	CG18754	39	73	26	257	216	647
35253	spi	spitz	NP_476909::NM_134293::NM_057561::NP_599118::NM_134292::NP_599120::NM_001032110::NP_599119::NP_001027281::NM_134291	FBgn0005672	4740.04	1813.54	7666.54	4.22739	2.07977	1.7226e-07	4.72755e-06	spi	1131.95	1495.16	2813.51	7321.08	7674.04	8004.5	spi	767	963	2717	10964	8817	10857
246659	CheA29a	Chemosensory protein A 29a	NM_175990::NP_788004	FBgn0053194	2.70341	1.03552	4.37129	4.22135	2.0777	0.529053	0.827988	CheA29a	0	0	3.10656	5.34191	2.61111	5.16086	CheA29a	0	0	3	8	3	7
44276	Crtp	Caldesmon-related protein	NP_524736::NM_079997	FBgn0029501	2.56692	0.98388	4.14996	4.21795	2.07654	0.446534	0.75584	Crtp	2.95164	0	0	2.67095	6.09258	3.68633	Crtp	2	0	0	4	7	5
318147	CG32668	CG32668 gene product from transcript CG32668-RA	NP_727502::NM_167275	FBgn0052668	34.0562	13.055	55.0573	4.21734	2.07633	0.0039467	0.0269394	CG32668	13.2824	12.4208	13.4618	46.0739	65.2777	53.8204	CG32668	9	8	13	69	75	73
246521	CG30274	CG30274 gene product from transcript CG30274-RA	NM_166563::NP_726252	FBgn0050274	4.80767	1.84659	7.76874	4.20708	2.07282	0.251831	0.547379	CG30274	2.95164	1.55261	1.03552	3.33869	5.22221	14.7453	CG30274	2	1	1	5	6	20
39106	path	pathetic	NP_729505::NM_140070::NP_001261634::NM_001274705::NP_648327::NM_168349	FBgn0036007	13173.8	5061.38	21286.2	4.20562	2.07232	3.09179e-08	9.74016e-07	path	6042.01	4678	4464.13	16978.6	25520.1	21360.1	path	4094	3013	4311	25427	29321	28972
43008	CG9996	CG9996 gene product from transcript CG9996-RB	NP_001097911::NM_001104441	FBgn0039273	890.045	342.182	1437.91	4.20217	2.07113	2.2901e-07	6.10878e-06	CG9996	296.64	310.521	419.386	1571.19	1508.35	1234.18	CG9996	201	200	405	2353	1733	1674
250710	Proct	Proctolin	NM_135314::NP_609158	FBgn0045038	34.2423	13.183	55.3016	4.19492	2.06865	0.00336247	0.0236967	Proct	5.90328	20.1839	13.4618	54.0868	41.7777	70.0403	Proct	4	13	13	81	48	95
50380	CG15579	CG15579 gene product from transcript CG15579-RA	NP_652515::NM_144258	FBgn0040906	5.11041	1.96776	8.25306	4.19414	2.06837	0.210024	0.489987	CG15579	5.90328	0	0	9.34834	4.35184	11.059	CG15579	4	0	0	14	5	15
33307	Tgt	tRNA-guanine transglycosylase	NP_608585::NM_134741	FBgn0031321	526.422	202.731	850.113	4.19331	2.06809	2.73676e-07	7.11407e-06	Tgt	188.905	226.68	192.607	825.324	914.758	810.255	Tgt	128	146	186	1236	1051	1099
2768914	CG33307	CG33307 gene product from transcript CG33307-RA	NP_995705::NM_205983	FBgn0053307	72.4329	27.9226	116.943	4.18812	2.0663	0.000629328	0.00610132	CG33307	11.8066	17.0787	54.8826	125.535	99.2221	126.072	CG33307	8	11	53	188	114	171
41921	cv-d	crossveinless d	NM_169676::NP_732076	FBgn0051150	2018.06	778.243	3257.87	4.18619	2.06564	4.14966e-06	8.09014e-05	cv-d	609.514	1107.01	618.206	4398.39	2703.37	2671.85	cv-d	413	713	597	6587	3106	3624
41488	Cyp313a3	CG10093 gene product from transcript CG10093-RA	NM_141913::NP_650170	FBgn0038007	12.8722	4.97104	20.7733	4.17887	2.06311	0.459525	0.765749	Cyp313a3	11.8066	0	3.10656	3.33869	0	58.9813	Cyp313a3	8	0	3	5	0	80
36871	CG15617	CG15617 gene product from transcript CG15617-RA	NM_137307::NP_611151	FBgn0034151	9.92237	3.84039	16.0043	4.16737	2.05914	0.107835	0.32242	CG15617	7.3791	0	4.14208	6.00964	19.1481	22.8552	CG15617	5	0	4	9	22	31
40268	CG5955	CG5955 gene product from transcript CG5955-RA	NM_140973::NP_649230	FBgn0036997	882.707	341.707	1423.71	4.16646	2.05882	0.00012324	0.00157595	CG5955	401.423	467.334	156.364	2020.58	1227.22	1023.33	CG5955	272	301	151	3026	1410	1388
326112	PH4alphaSG1	prolyl-4-hydroxylase-alpha SG1	NM_170497::NP_733376	FBgn0051014	8.90669	3.45039	14.363	4.16272	2.05753	0.352266	0.662748	PH4alphaSG1	0	9.31564	1.03552	0	6.96295	36.126	PH4alphaSG1	0	6	1	0	8	49
36078	CG12914	CG12914 gene product from transcript CG12914-RA	NP_610566::NM_136722	FBgn0033499	9.64026	3.74527	15.5353	4.14797	2.05241	0.157744	0.411098	CG12914	2.95164	0	8.28416	4.67417	23.5	18.4316	CG12914	2	0	8	7	27	25
36896	CG8910	CG8910 gene product from transcript CG8910-RA	NP_611167::NM_137323	FBgn0025833	23.8007	9.26624	38.3351	4.13707	2.04861	0.0149511	0.0768776	CG8910	2.95164	12.4208	12.4262	29.3805	29.5925	56.0322	CG8910	2	8	12	44	34	76
50391	Grip	Glutamate receptor binding protein	NM_132057::NP_572285	FBgn0029830	897.405	349.582	1445.23	4.13415	2.04759	0.000388731	0.0040791	Grip	209.566	249.97	589.211	1018.97	1338.63	1978.08	Grip	142	161	569	1526	1538	2683
36362	Dyb	Dystrobrevin-like	NM_001032237::NM_078988::NP_725172::NP_001027407::NP_001027408::NP_523712::NM_165904::NM_165905::NP_001097287::NP_001246280::NM_001103817::NM_001259351::NM_001032236::NP_725171	FBgn0033739	8446.59	3294.32	13598.9	4.12797	2.04543	1.87948e-08	6.08209e-07	Dyb	3716.12	4030.57	2136.28	13640.6	15005.2	12150.9	Dyb	2518	2596	2063	20428	17240	16481
38839	mthl6	methuselah-like 6	NP_788473::NM_176295	FBgn0035789	297.149	115.901	478.397	4.12763	2.04531	0.00958895	0.0544723	mthl6	72.3152	139.735	135.653	758.551	403.851	272.788	mthl6	49	90	131	1136	464	370
43530	CG7824	CG7824 gene product from transcript CG7824-RC	NM_001202383::NP_651738::NM_143481::NP_001189312	FBgn0039711	1398.57	545.786	2251.36	4.12499	2.04439	9.60244e-08	2.79097e-06	CG7824	374.858	728.172	534.329	2303.7	2301.26	2149.13	CG7824	254	469	516	3450	2644	2915
33012	CG15322	CG15322 gene product from transcript CG15322-RB	NP_608371::NM_134527	FBgn0031088	20.231	7.90389	32.558	4.11924	2.04238	0.0161684	0.0816487	CG15322	11.8066	7.76303	4.14208	21.3676	31.3333	44.9732	CG15322	8	5	4	32	36	61
31043	CG3704	CG3704 gene product from transcript CG3704-RA	NP_569872::NM_130516	FBgn0040346	1623.63	635.381	2611.88	4.11073	2.03939	5.17512e-08	1.57471e-06	CG3704	540.15	864.802	501.192	2731.72	2568.46	2535.46	CG3704	366	557	484	4091	2951	3439
39117	CG3280	CG3280 gene product from transcript CG3280-RC	NM_001259769::NP_001246698	FBgn0036017	187.279	73.2894	301.269	4.11068	2.03938	8.82272e-06	0.000156021	CG3280	61.9845	76.0777	81.8061	263.089	337.703	303.016	CG3280	42	49	79	394	388	411
34087	pes	peste	NP_001137808::NM_001144336::NM_135324::NP_723328::NM_001273290::NM_164777::NP_609168::NP_001260219	FBgn0031969	2959.99	1158.87	4761.11	4.10841	2.03858	3.06399e-07	7.8786e-06	pes	1041.93	787.171	1647.51	4187.39	5769.68	4326.28	pes	706	507	1591	6271	6629	5868
33004	CG12655	CG12655 gene product from transcript CG12655-RB	NP_608364::NM_001272808::NM_134520::NP_001259737	FBgn0031080	4874.59	1909.63	7839.55	4.10528	2.03748	0.000142111	0.001764	CG12655	2600.4	771.645	2356.84	6387.58	6271.88	10859.2	CG12655	1762	497	2276	9566	7206	14729
34445	Myo31DF	Myosin 31DF	NP_723596::NP_001188784::NM_078814::NP_523538::NM_164933::NM_001201855	FBgn0086347	24629.7	9651.61	39607.7	4.10375	2.03694	1.1567e-07	3.2883e-06	Myo31DF	8658.64	8360.78	11935.4	39144.8	44044.2	35634.3	Myo31DF	5867	5385	11526	58623	50604	48333
117339	Gr94a	Gustatory receptor 94a	NP_732816::NM_170046	FBgn0041225	46.7789	18.3694	75.1885	4.09313	2.03321	0.00069672	0.00663744	Gr94a	25.0889	24.8417	5.1776	55.4223	90.5184	79.6247	Gr94a	17	16	5	83	104	108
39573	CG7768	CG7768 gene product from transcript CG7768-RA	NP_729966::NM_168584	FBgn0036415	5.51356	2.16617	8.86095	4.09061	2.03232	0.250448	0.546088	CG7768	4.42746	0	2.07104	3.33869	12.1852	11.059	CG7768	3	0	2	5	14	15
41730	CG9624	CG9624 gene product from transcript CG9624-RA	NM_142089::NP_650346	FBgn0038213	7.77333	3.05492	12.4917	4.08906	2.03177	0.193077	0.46408	CG9624	2.95164	0	6.21312	12.0193	12.1852	13.2708	CG9624	2	0	6	18	14	18
39118	LanB2	Laminin B2	NM_079282::NP_524006	FBgn0002528	13562.2	5332.43	21791.9	4.08668	2.03093	6.07747e-05	0.000858729	LanB2	3719.07	4642.29	7635.93	29849.2	18632.9	16893.7	LanB2	2520	2990	7374	44702	21408	22914
39208	CG14153	CG14153 gene product from transcript CG14153-RA	NP_648404::NM_140147	FBgn0036094	4.38644	1.72542	7.04746	4.08449	2.03016	0.30331	0.609984	CG14153	0	3.10521	2.07104	8.6806	4.35184	8.10993	CG14153	0	2	2	13	5	11
36859	CG5089	CG5089 gene product from transcript CG5089-RA	NM_137298::NP_611142	FBgn0034144	2.49776	0.98388	4.01164	4.07737	2.02764	0.443409	0.75341	CG5089	2.95164	0	0	7.34512	1.74074	2.94906	CG5089	2	0	0	11	2	4
41454	CG3397	CG3397 gene product from transcript CG3397-RA	NP_650140::NM_141883	FBgn0037975	40.0832	15.7899	64.3764	4.07707	2.02753	0.00242204	0.0183149	CG3397	14.7582	17.0787	15.5328	62.7674	61.7962	68.5657	CG3397	10	11	15	94	71	93
39258	CG32082	CG32082 gene product from transcript CG32082-RA	NP_729679::NM_168448::NM_001104113::NP_001097583::NM_001104112::NP_001097582	FBgn0052082	14293	5631.94	22954	4.07568	2.02704	8.28666e-08	2.42334e-06	CG32082	5115.19	5875.06	5905.57	23238	28133.8	17490.2	CG32082	3466	3784	5703	34801	32324	23723
36632	mspo	M-spondin	NM_166063::NP_725407	FBgn0020269	2345.3	924.288	3766.31	4.07482	2.02674	3.99799e-08	1.23764e-06	mspo	872.21	1291.77	608.886	2783.8	4095.96	4419.17	mspo	591	832	588	4169	4706	5994
42068	CG31265	CG31265 gene product from transcript CG31265-RA	NP_650599::NM_142342	FBgn0051265	1.75142	0.690347	2.81249	4.07403	2.02646	0.710625	0.950143	CG31265	0	0	2.07104	0	6.96295	1.47453	CG31265	0	0	2	0	8	2
317829	CG32026	CG32026 gene product from transcript CG32026-RA	NM_168297::NP_729420	FBgn0052026	1.7508	0.690347	2.81125	4.07223	2.02582	0.686504	0.935731	CG32026	0	0	2.07104	2.00321	3.48148	2.94906	CG32026	0	0	2	3	4	4
33081	Cbs	Cystathionine beta-synthase	NP_728384::NP_608424::NM_134580::NM_167726	FBgn0031148	2227.46	878.839	3576.07	4.06908	2.0247	1.03376e-07	2.96837e-06	Cbs	709.87	1046.46	880.192	3270.58	3530.22	3927.42	Cbs	481	674	850	4898	4056	5327
49895	CG17018	CG17018 gene product from transcript CG17018-RE	NP_001246132::NP_724393::NM_001259204::NP_724392::NM_165415::NP_001246133::NM_001259203::NM_165413::NP_724394::NM_165414	FBgn0039972	100.247	39.6262	160.868	4.05965	2.02136	8.22888e-05	0.00111949	CG17018	13.2824	62.1042	43.4919	186.299	192.352	103.955	CG17018	9	40	42	279	221	141
34092	CG12560	CG12560 gene product from transcript CG12560-RB	NM_135329::NP_609173	FBgn0031974	252.166	99.7528	404.578	4.05581	2.01999	1.72056e-06	3.75445e-05	CG12560	67.8877	156.813	74.5575	399.975	476.092	337.668	CG12560	46	101	72	599	547	458
36532	CG6357	CG6357 gene product from transcript CG6357-RA	NP_610907::NM_137063	FBgn0033875	2838.51	1125.26	4551.76	4.04506	2.01616	2.28969e-07	6.10878e-06	CG6357	948.953	971.931	1454.91	4167.35	3914.92	5572.99	CG6357	643	626	1405	6241	4498	7559
37408	CG15657	CG15657 gene product from transcript CG15657-RA	NM_137710::NP_611554	FBgn0034595	103.53	41.0632	165.996	4.04245	2.01523	9.01372e-05	0.00120219	CG15657	39.8472	38.8152	44.5274	139.557	198.444	159.987	CG15657	27	25	43	209	228	217
32074	CG11756	CG11756 gene product from transcript CG11756-RA	NM_132480::NP_572708	FBgn0030290	3.71641	1.47582	5.95699	4.03639	2.01307	0.332669	0.642024	CG11756	4.42746	0	0	4.00643	8.70369	5.16086	CG11756	3	0	0	6	10	7
36287	CG8321	CG8321 gene product from transcript CG8321-RA	NM_136876::NP_610720	FBgn0033677	1340.15	532.918	2147.39	4.02949	2.0106	9.70852e-08	2.81606e-06	CG8321	469.311	714.199	415.244	1909.06	2239.46	2293.63	CG8321	318	460	401	2859	2573	3111
40779	CG10298	CG10298 gene product from transcript CG10298-RA	NM_141386::NP_649643	FBgn0037432	11.5769	4.60663	18.5472	4.02619	2.00942	0.058733	0.21176	CG10298	2.95164	10.8682	0	6.00964	30.4629	19.1689	CG10298	2	7	0	9	35	26
35766	Odc1	Ornithine decarboxylase 1	NP_477052::NM_057704	FBgn0013307	26.7345	10.6397	42.8294	4.02543	2.00914	0.291128	0.595399	Odc1	13.2824	6.21042	12.4262	101.496	17.4074	9.58446	Odc1	9	4	12	152	20	13
43105	LpR2	Lipophorin receptor 2	NP_001097929::NP_001262971::NP_001097930::NM_170239::NP_788742::NM_001276041::NP_733118::NM_001104456::NM_001104459::NM_001276042::NP_001262970::NM_001104457::NP_001097927::NP_001097926::NP_001097928::NM_001104460::NM_001104458::NM_176565	FBgn0051092	6239.92	2483.76	9996.07	4.02458	2.00884	5.07525e-08	1.54763e-06	LpR2	2389.35	2892.51	2169.42	12636.3	8651.47	8700.48	LpR2	1619	1863	2095	18924	9940	11801
40073	CG18135	CG18135 gene product from transcript CG18135-RB	NM_176347::NP_788524::NM_176346::NP_649082::NM_001275099::NM_140825::NM_176348::NP_788525::NP_788526::NP_001262028	FBgn0036837	12181	4852.88	19509.1	4.02011	2.00724	1.71405e-07	4.71315e-06	CG18135	4608.99	3906.36	6043.3	22407.3	20349.2	15770.9	CG18135	3123	2516	5836	33557	23380	21391
43262	eater	CG6124 gene product from transcript CG6124-RC	NM_143276::NP_651533	FBgn0243514	27412.2	10921	43903.4	4.02009	2.00723	0.0329635	0.13885	eater	7998.95	14024.7	10739.4	75206	36120.3	20383.9	eater	5420	9033	10371	112628	41500	27648
318160	CG32706	CG32706 gene product from transcript CG32706-RA	NP_727307::NM_167175	FBgn0052706	93.8083	37.376	150.241	4.01971	2.00709	0.000105232	0.00137399	CG32706	23.6131	51.236	37.2787	123.532	143.611	183.579	CG32706	16	33	36	185	165	249
33638	Traf4	TNF-receptor-associated factor 4	NP_477416::NP_001097080::NM_001103610::NM_058068	FBgn0026319	1208.07	481.525	1934.61	4.01768	2.00636	1.33872e-07	3.78315e-06	Traf4	448.649	565.149	430.776	2289.67	1766.85	1747.32	Traf4	304	364	416	3429	2030	2370
31970	CG32683	CG32683 gene product from transcript CG32683-RA	NM_167230::NP_727419	FBgn0052683	13.7833	5.49538	22.0713	4.01633	2.00588	0.0525423	0.195275	CG32683	1.47582	10.8682	4.14208	10.6838	30.4629	25.067	CG32683	1	7	4	16	35	34
40343	CG12975	CG12975 gene product from transcript CG12975-RA	NP_649293::NM_141036	FBgn0037061	374.306	149.283	599.329	4.01472	2.0053	9.88902e-07	2.30222e-05	CG12975	166.768	144.392	136.689	651.713	529.184	617.092	CG12975	113	93	132	976	608	837
261621	CG31706	CG31706 gene product from transcript CG31706-RB	NM_001273458::NM_164969::NP_723675::NP_001260387	FBgn0051706	41.6886	16.6517	66.7256	4.00713	2.00257	0.00154002	0.0127925	CG31706	14.7582	24.8417	10.3552	63.4351	50.4814	86.2601	CG31706	10	16	10	95	58	117
37196	5-HT1A	Serotonin receptor 1A	NP_725849::NM_166322	FBgn0004168	9.22975	3.69363	14.7659	3.99766	1.99916	0.134177	0.370733	5-HT1A	5.90328	0	5.1776	16.0257	11.3148	16.9571	5-HT1A	4	0	5	24	13	23
40538	CG1092	CG1092 gene product from transcript CG1092-RC	NM_141190::NP_649447::NM_164325::NP_730797	FBgn0037228	2985.73	1195.06	4776.39	3.99676	1.99883	0.00807516	0.0476792	CG1092	968.138	1704.76	912.293	7679.66	3481.48	3168.03	CG1092	656	1098	881	11501	4000	4297
34890	ZnT35C	CG3994 gene product from transcript CG3994-RA	NP_723901::NM_135897::NP_609741::NM_165105	FBgn0028516	5.02211	2.01895	8.02527	3.97497	1.99094	0.216132	0.498843	ZnT35C	2.95164	3.10521	0	13.3548	2.61111	8.10993	ZnT35C	2	2	0	20	3	11
40867	CG14605	CG14605 gene product from transcript CG14605-RE	NP_649707::NM_169179::NP_731146::NP_731145::NM_169178::NM_141450	FBgn0037486	1.71703	0.690347	2.74371	3.97439	1.99073	0.693507	0.940336	CG14605	0	0	2.07104	2.67095	2.61111	2.94906	CG14605	0	0	2	4	3	4
41390	wkd	whacked	NP_731593::NM_169402::NM_141832::NP_650089	FBgn0037917	5661.6	2278.9	9044.3	3.96872	1.98867	1.57713e-07	4.37883e-06	wkd	2117.8	2328.91	2389.98	8144.4	10038.8	8949.67	wkd	1435	1500	2308	12197	11534	12139
41199	topi	matotopetli	NP_649945::NM_141688	FBgn0037751	7.28692	2.93375	11.6401	3.96765	1.98828	0.222658	0.508954	topi	0	1.55261	7.24864	16.6935	3.48148	14.7453	topi	0	1	7	25	4	20
42653	CG5346	CG5346 gene product from transcript CG5346-RA	NP_651058::NM_142801	FBgn0038981	7550.95	3041.9	12060	3.96462	1.98718	3.34002e-08	1.04529e-06	CG5346	4489.45	3022.92	1613.34	11335.5	12810.1	12034.4	CG5346	3042	1947	1558	16976	14718	16323
43410	CG14528	CG14528 gene product from transcript CG14528-RA	NP_651643::NM_143386	FBgn0039611	23.7305	9.56023	37.9008	3.96442	1.98711	0.0183337	0.0900343	CG14528	5.90328	9.31564	13.4618	54.0868	33.074	26.5416	CG14528	4	6	13	81	38	36
32234	CG3775	CG3775 gene product from transcript CG3775-RA	NM_001258716::NP_572831::NM_132603::NP_001245645	FBgn0030425	10.5716	4.2619	16.8813	3.96099	1.98586	0.293393	0.598277	CG3775	2.95164	7.76303	2.07104	40.732	6.96295	2.94906	CG3775	2	5	2	61	8	4
326160	ninaD	neither inactivation nor afterpotential D	NP_724087::NM_001201907::NP_001188836::NM_165237	FBgn0002939	127.182	51.3309	203.033	3.95537	1.98381	1.76411e-05	0.000291241	ninaD	44.2746	108.682	1.03552	256.411	180.166	172.52	ninaD	30	70	1	384	207	234
10178913	CG42847	CG42847 gene product from transcript CG42847-RA	NM_001201827::NP_001188756	FBgn0262036	15.9771	6.45367	25.5005	3.95132	1.98234	0.0323107	0.136583	CG42847	5.90328	9.31564	4.14208	41.3998	17.4074	17.6944	CG42847	4	6	4	62	20	24
40376	CG7202	CG7202 gene product from transcript CG7202-RA	NP_649317::NM_141060	FBgn0037086	8.95754	3.62275	14.2923	3.94516	1.98009	0.0856305	0.273903	CG7202	0	10.8682	0	20.0321	9.57406	13.2708	CG7202	0	7	0	30	11	18
43269	CG5882	CG5882 gene product from transcript CG5882-RA	NP_651540::NM_143283	FBgn0039490	26.6784	10.7933	42.5636	3.94354	1.97949	0.0128885	0.0684526	CG5882	4.42746	15.5261	12.4262	35.3901	53.9629	38.3378	CG5882	3	10	12	53	62	52
43690	chp	chaoptic	NM_001276208::NP_524605::NP_001263134::NM_001276206::NM_079866::NP_001263135::NM_001276205::NP_001263137::NM_001276207::NP_001263136	FBgn0000313	55.1842	22.3468	88.0216	3.93888	1.97779	0.00107548	0.00958664	chp	14.7582	26.3943	25.888	105.503	77.4628	81.0993	chp	10	17	25	158	89	110
33895	CG13982	CG13982 gene product from transcript CG13982-RA	NP_609025::NM_135181	FBgn0031811	292.214	118.533	465.895	3.93051	1.97472	2.38961e-06	5.00032e-05	CG13982	149.058	104.025	102.517	466.749	398.629	532.306	CG13982	101	67	99	699	458	722
44672	Lk6	CG17342 gene product from transcript CG17342-RA	NM_143729::NP_731624::NM_169423::NP_651986	FBgn0017581	109726	44603	174849	3.92011	1.97089	8.86376e-08	2.5868e-06	Lk6	37019.5	58474.2	38315.3	166831	202605	155110	Lk6	25084	37662	37001	249845	232781	210385
38918	CG7366	CG7366 gene product from transcript CG7366-RA	NM_139932::NP_648189	FBgn0035855	8.23218	3.348	13.1164	3.91766	1.96999	0.126129	0.357069	CG7366	5.90328	3.10521	1.03552	12.0193	14.7963	12.5335	CG7366	4	2	1	18	17	17
41457	Ect3	Ectoderm-expressed 3	NM_141885::NP_650142	FBgn0260746	265.683	108.096	423.27	3.91568	1.96926	1.20427e-05	0.000207062	Ect3	64.9361	104.025	155.328	340.547	455.203	474.062	Ect3	44	67	150	510	523	643
33991	Mnn1	Menin 1	NP_523498::NM_164739::NP_001036342::NM_078774::NM_001042877::NP_723252	FBgn0031885	5640.63	2295.06	8986.2	3.91545	1.96918	1.70516e-07	4.69774e-06	Mnn1	1861.01	2788.48	2235.69	8281.29	11214.7	7462.61	Mnn1	1261	1796	2159	12402	12885	10122
42699	CG4725	CG4725 gene product from transcript CG4725-RA	NP_651096::NM_142839	FBgn0039022	13.0179	5.29787	20.738	3.91439	1.96879	0.276905	0.578321	CG4725	2.95164	4.65782	8.28416	46.7417	9.57406	5.89813	CG4725	2	3	8	70	11	8
317856	CG32107	CG32107 gene product from transcript CG32107-RC	NP_001261789::NP_729846::NM_001274860::NM_168526	FBgn0052107	11.7964	4.80638	18.7865	3.90865	1.96667	0.134396	0.371126	CG32107	1.47582	1.55261	11.3907	12.687	25.2407	18.4316	CG32107	1	1	11	19	29	25
42757	pnt	pointed	NP_732858::NP_524461::NM_170651::NM_001275943::NM_079737::NM_170070::NP_732857::NP_001262872	FBgn0003118	2397.97	977.177	3818.77	3.90796	1.96642	1.42718e-07	3.97797e-06	pnt	1007.99	1037.14	886.405	4823.74	3336.99	3295.58	pnt	683	668	856	7224	3834	4470
317935	CG32243	CG32243 gene product from transcript CG32243-RA	NM_168094::NP_729014	FBgn0052243	556.773	227.317	886.229	3.89865	1.96297	5.53244e-06	0.000104436	CG32243	135.775	141.287	404.888	1019.64	825.11	813.942	CG32243	92	91	391	1527	948	1104
38933	CG7194	CG7194 gene product from transcript CG7194-RA	NM_139946::NP_648203	FBgn0035868	241.172	98.5299	383.814	3.89541	1.96177	7.1793e-06	0.000131018	CG7194	98.88	90.0512	106.659	439.372	365.555	346.515	CG7194	67	58	103	658	420	470
38531	dyl	dusky-like	NP_728980::NM_168078::NM_139633::NP_728979::NM_168079::NP_647890	FBgn0066365	20.2779	8.3016	32.2541	3.88529	1.95802	0.0992552	0.304329	dyl	8.85492	1.55261	14.4973	56.09	10.4444	30.2279	dyl	6	1	14	84	12	41
36844	S-Lap8	Sperm-Leucylaminopeptidase 8	NP_611132::NM_137288	FBgn0034132	1.26038	0.517535	2.00321	3.87068	1.95259	0.669441	0.925731	S-Lap8	0	1.55261	0	6.00964	0	0	S-Lap8	0	1	0	9	0	0
246524	CG30279	CG30279 gene product from transcript CG30279-RA	NP_726173::NM_166517	FBgn0050279	11.1567	4.58193	17.7314	3.86986	1.95228	0.105059	0.316774	CG30279	4.42746	3.10521	6.21312	18.6967	18.2777	16.2199	CG30279	3	2	6	28	21	22
35380	del	deadlock	NP_001260666::NM_001273736::NM_001273737::NP_001260665::NP_610091::NM_136247	FBgn0086251	103.463	42.5128	164.412	3.86736	1.95135	0.0840551	0.270746	del	16.234	32.6047	78.6996	91.4801	110.537	291.22	del	11	21	76	137	127	395
48613	CG5704	CG5704 gene product from transcript CG5704-RA	NM_143811::NP_652068	FBgn0026570	567.082	233.039	901.126	3.86684	1.95116	2.14449e-06	4.54066e-05	CG5704	183.002	209.602	306.514	1001.61	839.906	861.864	CG5704	124	135	296	1500	965	1169
2768915	CG33306	CG33306 gene product from transcript CG33306-RA	NM_205984::NP_995706	FBgn0053306	4.6087	1.89778	7.31961	3.85694	1.94746	0.28371	0.585602	CG33306	0	4.65782	1.03552	4.67417	6.96295	10.3217	CG33306	0	3	1	7	8	14
53508	Ugt86Dc	CG4739 gene product from transcript CG4739-RA	NP_652625::NM_144368	FBgn0040257	2.38908	0.98388	3.79427	3.85644	1.94727	0.490663	0.792704	Ugt86Dc	2.95164	0	0	2.00321	3.48148	5.89813	Ugt86Dc	2	0	0	3	4	8
35252	CG13077	CG13077 gene product from transcript CG13077-RA	NP_609990::NM_136146::NP_001260592::NM_001273663	FBgn0032810	32.4182	13.3535	51.4828	3.85537	1.94687	0.00256504	0.0191252	CG13077	5.90328	34.1573	0	67.4416	53.0925	33.9142	CG13077	4	22	0	101	61	46
37345	exu	exuperantia	NM_166412::NP_725997::NM_001169747::NP_001163218::NM_166410::NP_725996::NP_725995::NM_166411	FBgn0000615	150.365	62.0115	238.718	3.84958	1.9447	0.00173936	0.0140637	exu	45.7504	66.7621	73.5219	351.898	202.796	161.461	exu	31	43	71	527	233	219
39676	CG13454	CG13454 gene product from transcript CG13454-RA	NM_140514::NP_648771	FBgn0036503	2.86652	1.18229	4.55075	3.8491	1.94452	0.504217	0.806309	CG13454	1.47582	0	2.07104	4.00643	5.22221	4.4236	CG13454	1	0	2	6	6	6
39781	CG13071	CG13071 gene product from transcript CG13071-RB	NM_001202188::NP_001189117	FBgn0036585	1.67266	0.690347	2.65497	3.84585	1.9433	0.702929	0.945743	CG13071	0	0	2.07104	2.67095	0.870369	4.4236	CG13071	0	0	2	4	1	6
40157	Ir76a	Ionotropic receptor 76a	NM_140891::NM_001144510::NP_730452::NM_168817::NM_001104177::NP_649148::NP_001097647::NP_001137982	FBgn0260874	25.7266	10.6209	40.8323	3.84453	1.94281	0.0164496	0.0827781	Ir76a	4.42746	13.9735	13.4618	31.3837	36.5555	54.5577	Ir76a	3	9	13	47	42	74
44125	ETH	Ecdysis triggering hormone	NP_524699::NM_079960	FBgn0028738	158.607	65.5717	251.643	3.83768	1.94023	5.11709e-05	0.000742889	ETH	69.3636	40.3678	86.9837	261.753	235.87	257.306	ETH	47	26	84	392	271	349
35344	CG9328	CG9328 gene product from transcript CG9328-RB	NP_724290::NM_136215::NP_610059::NM_165344	FBgn0032886	1701.87	704.451	2699.29	3.83177	1.93801	2.44205e-07	6.47779e-06	CG9328	726.104	798.04	589.211	2807.84	2753.85	2536.19	CG9328	492	514	569	4205	3164	3440
42709	CG17244	CG17244 gene product from transcript CG17244-RA	NM_142848::NP_651105	FBgn0039031	30.9462	12.8396	49.0528	3.82043	1.93373	0.28064	0.582593	CG17244	5.90328	7.76303	24.8525	108.841	19.1481	19.1689	CG17244	4	5	24	163	22	26
43321	RpS10a	Ribosomal protein S10a	NM_143319::NP_651576	FBgn0027494	0.831343	0.345173	1.31751	3.81696	1.93242	0.893171	1	RpS10a	0	0	1.03552	0	1.74074	2.2118	RpS10a	0	0	1	0	2	3
32299	GstT4	Glutathione S transferase T4	NM_132658::NP_572886	FBgn0030484	12149.4	5046.58	19252.2	3.8149	1.93164	6.43788e-08	1.92207e-06	GstT4	4325.63	7922.95	2891.17	17515.4	20559.9	19681.3	GstT4	2931	5103	2792	26231	23622	26695
32643	CG13010	CG13010 gene product from transcript CG13010-RA	NM_132917::NP_573145	FBgn0030770	43.4591	18.0781	68.8401	3.80792	1.929	0.011779	0.0638169	CG13010	22.1373	9.31564	22.7814	36.7256	102.704	67.0912	CG13010	15	6	22	55	118	91
41972	Mst89B	CG6864 gene product from transcript CG6864-RA	NM_142272::NP_650529	FBgn0020399	35.7516	14.8764	56.6268	3.80647	1.92846	0.00674175	0.0413102	Mst89B	17.7098	9.31564	17.6038	45.4062	52.2221	72.2521	Mst89B	12	6	17	68	60	98
33748	Cyp28d2	CG6081 gene product from transcript CG6081-RA	NP_608911::NM_135067	FBgn0031688	209.878	87.3919	332.364	3.80315	1.92719	1.82316e-05	0.000298717	Cyp28d2	94.4525	71.4199	96.3034	295.14	362.073	339.88	Cyp28d2	64	46	93	442	416	461
39114	CG3222	CG3222 gene product from transcript CG3222-RA	NP_648333::NM_140076	FBgn0036014	5.67671	2.36457	8.98884	3.80146	1.92655	0.300117	0.605967	CG3222	2.95164	0	4.14208	8.01286	13.0555	5.89813	CG3222	2	0	4	12	15	8
37107	GstE2	Glutathione S transferase E2	NP_611324::NM_137480	FBgn0063498	87.7116	36.5495	138.874	3.79961	1.92585	0.000130738	0.00164529	GstE2	41.323	43.473	24.8525	170.273	92.2591	154.089	GstE2	28	28	24	255	106	209
36030	Fmrf	FMRFamide-related	NP_523669::NM_078945	FBgn0000715	2.48358	1.03507	3.93209	3.79886	1.92557	0.55508	0.847224	Fmrf	0	3.10521	0	0	0	11.7963	Fmrf	0	2	0	0	0	16
42496	RhoGAP93B	CG3421 gene product from transcript CG3421-RA	NM_142682::NP_650939	FBgn0038853	5021.32	2095.9	7946.74	3.79156	1.92279	8.71687e-07	2.05617e-05	RhoGAP93B	1968.74	1644.21	2674.75	5781.95	9722.02	8336.27	RhoGAP93B	1334	1059	2583	8659	11170	11307
34215	C1GalTA	Core 1 Galactosyltransferase A	NM_164840::NP_609258::NM_135414::NP_723428::NM_164839::NP_723427	FBgn0032078	1047.02	437.605	1656.44	3.78524	1.92039	7.26524e-07	1.73092e-05	C1GalTA	275.978	548.07	488.766	2130.75	1336.02	1502.55	C1GalTA	187	353	472	3191	1535	2038
36714	CG12964	CG12964 gene product from transcript CG12964-RB	NP_611040::NM_137196	FBgn0034022	303.93	127.116	480.745	3.78195	1.91913	0.166034	0.423346	CG12964	131.348	181.655	68.3443	172.944	258.5	1010.79	CG12964	89	117	66	259	297	1371
40964	CG18249	CG18249 gene product from transcript CG18249-RB	NM_141514::NP_001163549::NP_649771::NM_001170078	FBgn0037553	280.191	117.318	443.064	3.77662	1.91709	0.00315052	0.0225334	CG18249	100.356	77.6303	173.967	655.051	358.592	315.55	CG18249	68	50	168	981	412	428
39653	FucTA	CG6869 gene product from transcript CG6869-RA	NP_648754::NP_001261872::NM_140497::NM_001274943	FBgn0036485	53.5615	22.4424	84.6805	3.77324	1.9158	0.0015676	0.0129463	FucTA	19.1857	23.2891	24.8525	115.519	76.5925	61.9303	FucTA	13	15	24	173	88	84
318108	CG32599	CG32599 gene product from transcript CG32599-RA	NM_167398::NP_727768	FBgn0260482	47.8529	20.0531	75.6526	3.7726	1.91556	0.00325001	0.0230804	CG32599	17.7098	15.5261	26.9235	64.7706	72.2406	89.9464	CG32599	12	10	26	97	83	122
44831	L	Lobe	NP_524787::NM_080048	FBgn0001332	8038.34	3371.84	12704.8	3.76792	1.91377	1.6832e-07	4.64622e-06	L	2423.3	5091	2601.23	11099.8	14572.6	12442.1	L	1642	3279	2512	16623	16743	16876
43295	CG3339	CG3339 gene product from transcript CG3339-RD	NP_001036762::NM_001043297::NP_651557::NM_143300	FBgn0039510	8.32837	3.49477	13.162	3.76619	1.91311	0.126434	0.357317	CG3339	7.3791	3.10521	0	10.0161	19.1481	10.3217	CG3339	5	2	0	15	22	14
41638	CG8795	CG8795 gene product from transcript CG8795-RA	NP_731788::NM_169506::NM_169505::NP_731789	FBgn0038139	8684.18	3653.11	13715.3	3.75441	1.90859	1.73672e-06	3.77815e-05	CG8795	2882.28	2418.96	5658.08	12621.6	15967.8	12556.4	CG8795	1953	1558	5464	18902	18346	17031
42817	mbc	myoblast city	NM_057796::NP_001247267::NM_001260338::NP_477144	FBgn0015513	10118.7	4258.4	15979	3.75235	1.90779	1.98513e-07	5.36548e-06	mbc	4349.24	4921.76	3504.2	17367.9	16853.8	13715.4	mbc	2947	3170	3384	26010	19364	18603
42483	CG5697	CG5697 gene product from transcript CG5697-RA	NP_001247218::NM_001260289::NM_001260290::NM_001260291::NP_001247220::NP_001247219::NP_650932::NM_142675	FBgn0038846	6.1455	2.58858	9.70243	3.74817	1.90619	0.293587	0.598455	CG5697	0	1.55261	6.21312	11.3516	5.22221	12.5335	CG5697	0	1	6	17	6	17
37407	CG9418	CG9418 gene product from transcript CG9418-RA	NM_137709::NP_611553	FBgn0026582	886.547	373.675	1399.42	3.74502	1.90497	9.13337e-07	2.14027e-05	CG9418	399.947	374.178	346.899	1418.28	1526.63	1253.35	CG9418	271	241	335	2124	1754	1700
2768917	CG33301	CG33301 gene product from transcript CG33301-RA	NP_995677::NM_205955	FBgn0053301	1.6369	0.690347	2.58346	3.74226	1.90391	0.710713	0.950143	CG33301	0	0	2.07104	6.00964	1.74074	0	CG33301	0	0	2	9	2	0
36513	CG6191	CG6191 gene product from transcript CG6191-RA	NM_137046::NP_001260957::NM_001274028::NP_001260958::NM_001274029::NP_610890	FBgn0027581	12938.2	5471.55	20404.8	3.72926	1.89889	2.75067e-07	7.13725e-06	CG6191	6396.21	5254.02	4764.43	17830.6	19753	23630.8	CG6191	4334	3384	4601	26703	22695	32052
34894	yuri	yuri gagarin	NP_723903::NM_001169512::NP_001033911::NP_001033910::NM_165109::NP_723904::NP_723906::NM_165106::NP_001033912::NM_165107::NM_001038822::NP_001033909::NM_001038820::NM_001038821::NM_001038823::NP_001162983	FBgn0045842	4674.6	1976.93	7372.26	3.72915	1.89885	9.2116e-07	2.15506e-05	yuri	1545.18	1999.76	2385.84	6444.34	9393.89	6278.56	yuri	1047	1288	2304	9651	10793	8516
42982	CG11120	CG11120 gene product from transcript CG11120-RA	NP_651312::NM_143055	FBgn0039250	724.588	307.073	1142.1	3.71933	1.89504	2.82522e-06	5.76806e-05	CG11120	202.187	318.284	400.746	1207.27	1045.31	1173.73	CG11120	137	205	387	1808	1201	1592
39594	RecQ5	homolog of RecQ	NM_168591::NP_524070::NM_001014584::NM_079346::NP_001014584::NP_729983	FBgn0027375	6027.6	2555.03	9500.16	3.71822	1.89461	4.5457e-07	1.12041e-05	RecQ5	2201.92	2928.22	2534.95	9268.87	11016.3	8215.35	RecQ5	1492	1886	2448	13881	12657	11143
37344	Fem-1	CG9025 gene product from transcript CG9025-RA	NM_166408::NP_725993::NM_137664::NP_611508	FBgn0034542	50047.1	21224.4	78869.8	3.716	1.89375	6.61838e-07	1.59276e-05	Fem-1	21266.6	18027.3	24379.3	75069.8	93065.9	68473.6	Fem-1	14410	11611	23543	112424	106927	92875
40300	Spc105R	Spc105-related	NM_001275194::NM_141002::NP_649259::NP_001262123	FBgn0037025	606.067	257.311	954.823	3.71078	1.89172	5.71426e-06	0.000107583	Spc105R	166.768	225.128	380.036	994.93	895.61	973.928	Spc105R	113	145	367	1490	1029	1321
326223	Twdlalpha	Tweedlealpha	NM_167543::NP_728020	FBgn0052574	1.21861	0.517535	1.91969	3.70929	1.89114	0.702761	0.945607	Twdlalpha	0	1.55261	0	1.33548	0	4.4236	Twdlalpha	0	1	0	2	0	6
39580	CG3868	CG3868 gene product from transcript CG3868-RA	NM_140445::NP_648702	FBgn0036422	26.0271	11.0544	40.9999	3.70892	1.891	0.337667	0.646212	CG3868	19.1857	4.65782	9.31968	101.496	10.4444	11.059	CG3868	13	3	9	152	12	15
37134	GEFmeso	Guanine nucleotide exchange factor in mesoderm	NM_001274146::NM_176223::NP_001261075::NP_788403	FBgn0050115	8674.45	3684.54	13664.4	3.70856	1.89086	4.97048e-07	1.2167e-05	GEFmeso	3559.68	3827.17	3666.78	11811	16047	13135.1	GEFmeso	2412	2465	3541	17688	18437	17816
39813	CG4893	CG4893 gene product from transcript CG4893-RA	NP_648881::NM_140624::NP_001246792::NP_001261939::NM_001275010::NM_001275009::NP_001261938::NM_001259863	FBgn0036616	2358.52	1002.83	3714.21	3.70371	1.88897	1.06042e-07	3.03881e-06	CG4893	827.935	1752.89	427.67	3197.8	3726.92	4217.9	CG4893	561	1129	413	4789	4282	5721
35600	Spn42Dc	Serpin 42Dc	NM_001259225::NP_001246154::NP_610245::NM_136401	FBgn0033113	1540.99	656.519	2425.46	3.69443	1.88535	2.68857e-07	7.00157e-06	Spn42Dc	574.094	962.616	432.848	2761.1	2335.2	2180.1	Spn42Dc	389	620	418	4135	2683	2957
32774	CG12985	CG12985 gene product from transcript CG12985-RA	NM_133027::NP_573255	FBgn0030881	32.5995	13.8921	51.3069	3.69324	1.88489	0.00936251	0.0535521	CG12985	14.7582	12.4208	14.4973	46.7417	54.8332	52.3459	CG12985	10	8	14	70	63	71
35395	CG8679	CG8679 gene product from transcript CG8679-RA	NM_136255::NP_610099	FBgn0032934	367.887	156.837	578.937	3.69134	1.88414	0.00212067	0.0165843	CG8679	129.872	111.788	228.85	818.647	556.166	361.998	CG8679	88	72	221	1226	639	491
318060	CG32507	CG32507 gene product from transcript CG32507-RA	NM_167715::NP_728363	FBgn0052507	9.93466	4.23631	15.633	3.69025	1.88372	0.102143	0.310719	CG32507	4.42746	6.21042	2.07104	19.3644	11.3148	16.2199	CG32507	3	4	2	29	13	22
38582	CG13708	CG13708 gene product from transcript CG13708-RB	NM_139676::NP_001261433::NP_647933::NM_001274504	FBgn0035577	25.2069	10.7609	39.6529	3.68492	1.88163	0.0215173	0.100753	CG13708	16.234	4.65782	11.3907	23.3708	51.3518	44.236	CG13708	11	3	11	35	59	60
32918	Hs3st-B	Heparan sulfate 3-O sulfotransferase-B	NM_001272773::NP_573370::NM_133142::NP_001259702	FBgn0031005	5.13231	2.19176	8.07286	3.68327	1.88099	0.28616	0.588527	Hs3st-B	2.95164	1.55261	2.07104	10.0161	6.09258	8.10993	Hs3st-B	2	1	2	15	7	11
32871	CG7053	CG7053 gene product from transcript CG7053-RA	NP_573326::NM_133098	FBgn0030960	2387.76	1020.28	3755.23	3.68059	1.87994	1.37752e-06	3.11054e-05	CG7053	892.871	953.3	1214.67	3342.03	4625.14	3298.53	CG7053	605	614	1173	5005	5314	4474
2768931	Muc30E	Mucin 30E	NM_205954::NP_995676	FBgn0053300	222.457	95.0902	349.823	3.67886	1.87926	3.32326e-06	6.65164e-05	Muc30E	177.098	91.6038	16.5683	342.55	355.981	350.939	Muc30E	120	59	16	513	409	476
5740501	CG34253	CG34253 gene product from transcript CG34253-RA	NP_001097636::NM_001104166	FBgn0085282	69.8562	29.8684	109.844	3.67759	1.87876	0.000717474	0.00679885	CG34253	8.85492	46.5782	34.1722	144.899	79.2036	105.429	CG34253	6	30	33	217	91	143
2768679	p38c	CG33338 gene product from transcript CG33338-RA	NM_206554::NP_996277	FBgn0046322	30.6929	13.1506	48.2353	3.66792	1.87496	0.00955401	0.0543069	p38c	17.7098	9.31564	12.4262	62.7674	29.5925	52.3459	p38c	12	6	12	94	34	71
35792	CG8708	CG8708 gene product from transcript CG8708-RC	NP_610360::NM_165594::NM_001259272::NM_136516::NP_724653::NP_001246201	FBgn0033271	32.9353	14.1157	51.7549	3.66648	1.8744	0.107172	0.320928	CG8708	11.8066	17.0787	13.4618	9.34834	57.4444	88.4719	CG8708	8	11	13	14	66	120
37631	fd59A	forkhead domain 59A	NM_079090::NP_523814	FBgn0004896	15.4539	6.62558	24.2822	3.66491	1.87378	0.033074	0.139151	fd59A	5.90328	13.9735	0	32.0514	20.8889	19.9062	fd59A	4	9	0	48	24	27
246383	CG30001	CG30001 gene product from transcript CG30001-RA	NP_724825::NM_165697	FBgn0050001	110.359	47.3348	173.384	3.66292	1.873	0.000288281	0.00318672	CG30001	26.5648	48.1308	67.3088	175.615	155.796	188.74	CG30001	18	31	65	263	179	256
33335	Or22a	Odorant receptor 22a	NP_523453::NM_078729	FBgn0026398	5.22743	2.24295	8.21192	3.66121	1.87232	0.278779	0.580627	Or22a	0	4.65782	2.07104	6.00964	6.09258	12.5335	Or22a	0	3	2	9	7	17
31100	CG14778	CG14778 gene product from transcript CG14778-RA	NP_569918::NM_130562	FBgn0029580	104.428	44.8638	163.991	3.65532	1.87	0.000129179	0.00162766	CG14778	29.5164	69.8673	35.2077	150.909	142.741	198.325	CG14778	20	45	34	226	164	269
34088	CG7227	CG7227 gene product from transcript CG7227-RA	NP_609169::NM_135325::NP_001245934::NM_001259005	FBgn0031970	10.7238	4.60798	16.8396	3.65445	1.86965	0.164831	0.421409	CG7227	2.95164	1.55261	9.31968	14.6902	26.9814	8.84719	CG7227	2	1	9	22	31	12
261617	CG31777	CG31777 gene product from transcript CG31777-RA	NM_164550::NP_722933	FBgn0051777	500.753	215.224	786.282	3.65332	1.86921	0.00177059	0.0142516	CG31777	135.775	225.128	284.768	1135.82	524.832	698.191	CG31777	92	145	275	1701	603	947
35649	Incenp	Inner centromere protein	NP_001260762::NM_078924::NP_523648::NM_001273833	FBgn0260991	1166.8	501.65	1831.95	3.65185	1.86863	3.01657e-06	6.08903e-05	Incenp	295.164	504.597	705.189	1858.32	1537.07	2100.47	Incenp	200	325	681	2783	1766	2849
34093	Tg	Transglutaminase	NP_723332::NM_164778::NM_135330::NP_609174	FBgn0031975	6019.74	2589.68	9449.81	3.64903	1.86751	1.7576e-07	4.81434e-06	Tg	2591.54	3833.38	1344.11	7634.25	11649	9066.16	Tg	1756	2469	1298	11433	13384	12297
10178880	CG42853	CG42853 gene product from transcript CG42853-RA	NP_001189128::NM_001202199	FBgn0262100	1.60412	0.690347	2.5179	3.6473	1.86683	0.718004	0.955933	CG42853	0	0	2.07104	5.34191	0	2.2118	CG42853	0	0	2	8	0	3
2768840	CG33461	CG33461 gene product from transcript CG33461-RB	NM_206121::NP_995843	FBgn0053461	26.2461	11.3099	41.1824	3.64127	1.86444	0.0110605	0.06092	CG33461	4.42746	23.2891	6.21312	55.4223	35.6851	32.4397	CG33461	3	15	6	83	41	44
33265	kraken	CG3943 gene product from transcript CG3943-RA	NP_477265::NM_001272918::NP_001259847::NM_057917	FBgn0020545	4125.65	1778.19	6473.11	3.64027	1.86405	3.02573e-07	7.79426e-06	kraken	1893.48	2223.33	1217.77	6394.93	7278.9	5745.51	kraken	1283	1432	1176	9577	8363	7793
34817	Cyp28a5	CG8864 gene product from transcript CG8864-RA	NP_609694::NM_135850	FBgn0028940	5194.03	2238.96	8149.1	3.63968	1.86381	5.2445e-05	0.000757533	Cyp28a5	1596.84	4941.95	178.11	8492.3	9587.98	6367.03	Cyp28a5	1082	3183	172	12718	11016	8636
35783	Asap1	ArfGAP with SH3 domain, ankyrin repeat and PH domain 1	NP_001014504::NP_001163085::NM_001169614::NM_001014504	FBgn0050372	11872.1	5119.27	18624.9	3.63819	1.86322	4.18659e-07	1.0427e-05	Asap1	5010.41	6045.85	4301.55	17872	21850.6	16152	Asap1	3395	3894	4154	26765	25105	21908
36343	CG13160	CG13160 gene product from transcript CG13160-RB	NP_001260918::NM_165890::NM_001273989::NP_725145	FBgn0033720	5.60022	2.41621	8.78423	3.63553	1.86217	0.377735	0.689783	CG13160	0	0	7.24864	11.3516	11.3148	3.68633	CG13160	0	0	7	17	13	5
34777	CG9014	CG9014 gene product from transcript CG9014-RA	NP_609668::NM_135824	FBgn0028847	1.13889	0.49194	1.78585	3.63021	1.86005	0.749867	0.972317	CG9014	1.47582	0	0	0.667738	1.74074	2.94906	CG9014	1	0	0	1	2	4
3885634	CG34050	CG34050 gene product from transcript CG34050-RA	NP_001034000::NM_001038911	FBgn0054050	0.797571	0.345173	1.24997	3.62128	1.8565	0.901832	1	CG34050	0	0	1.03552	0.667738	0.870369	2.2118	CG34050	0	0	1	1	1	3
43689	CG1544	CG1544 gene product from transcript CG1544-RA	NM_143592::NP_651849	FBgn0039827	304.497	131.815	477.179	3.62006	1.85601	0.0165323	0.0830748	CG1544	60.5086	122.656	212.282	746.531	352.499	332.507	CG1544	41	79	205	1118	405	451
40614	CG14662	CG14662 gene product from transcript CG14662-RA	NM_141253::NP_649510	FBgn0037291	8.12842	3.52082	12.736	3.61735	1.85493	0.182214	0.447801	CG14662	5.90328	1.55261	3.10656	10.6838	20.8889	6.63539	CG14662	4	1	3	16	24	9
31837	CG6999	CG6999 gene product from transcript CG6999-RA	NP_572523::NM_132295	FBgn0030085	98.1344	42.5275	153.741	3.6151	1.85404	0.000322644	0.00349356	CG6999	25.0889	52.7886	49.705	150.909	129.685	180.63	CG6999	17	34	48	226	149	245
53523	lectin-46Ca	CG1656 gene product from transcript CG1656-RA	NP_652633::NM_144376	FBgn0040093	102.163	44.2856	160.041	3.61384	1.85353	8.82265e-05	0.00118661	lectin-46Ca	42.7988	74.5251	15.5328	150.241	194.963	134.92	lectin-46Ca	29	48	15	225	224	183
326215	Smc5	CG32438 gene product from transcript CG32438-RF	NM_001275247::NP_001262176::NP_730660::NP_649334::NM_206419::NM_168924::NM_141077::NP_996141	FBgn0052438	924.548	400.845	1448.25	3.61299	1.8532	3.9451e-06	7.73358e-05	Smc5	306.971	369.52	526.044	1410.26	1384.76	1549.73	Smc5	208	238	508	2112	1591	2102
40007	CG7330	CG7330 gene product from transcript CG7330-RB	NP_649032::NM_140775::NP_001262009::NM_001275080	FBgn0036780	585.303	253.828	916.777	3.6118	1.85272	0.000278025	0.0030901	CG7330	267.123	228.233	266.129	1276.72	842.517	631.1	CG7330	181	147	257	1912	968	856
32409	CG14410	CG14410 gene product from transcript CG14410-RA	NM_132745::NP_572973	FBgn0030583	54.9304	23.8593	86.0014	3.60452	1.84981	0.00160177	0.0131765	CG14410	36.8955	17.0787	17.6038	90.1447	94.8702	72.9893	CG14410	25	11	17	135	109	99
31858	su(r)	suppressor of rudimentary	NM_167182::NP_727320::NP_572538::NM_132310	FBgn0086450	728.024	316.498	1139.55	3.60049	1.84819	1.60423e-06	3.54945e-05	su(r)	273.027	563.596	112.872	1268.7	853.832	1296.11	su(r)	185	363	109	1900	981	1758
35163	CG31792	CG31792 gene product from transcript CG31792-RC	NM_001273619::NP_724148::NP_001260548::NM_165270	FBgn0051792	2.37829	1.03507	3.72152	3.59542	1.84616	0.477172	0.781469	CG31792	0	3.10521	0	7.34512	0.870369	2.94906	CG31792	0	2	0	11	1	4
39064	PGRP-LF	Peptidoglycan recognition protein LF	NM_140042::NP_648299	FBgn0035977	3234.19	1408.33	5060.04	3.59292	1.84516	1.29352e-06	2.9348e-05	PGRP-LF	792.516	1793.26	1639.23	6018.99	5258.77	3902.35	PGRP-LF	537	1155	1583	9014	6042	5293
42685	CG13842	CG13842 gene product from transcript CG13842-RA	NM_142828::NP_651085	FBgn0039009	203.601	88.6663	318.536	3.59252	1.845	0.140168	0.382181	CG13842	22.1373	7.76303	236.099	119.525	472.61	363.472	CG13842	15	5	228	179	543	493
33367	CG7337	CG7337 gene product from transcript CG7337-RA	NM_001258915::NM_001042863::NM_001103580::NM_001042862::NP_001097051::NP_001259886::NP_001245844::NP_001036328::NM_134786::NP_001259887::NP_001036327::NP_001097050::NM_001272957::NP_608630::NM_001272958::NM_001103581	FBgn0031374	14155.2	6177.86	22132.6	3.58257	1.84099	4.94167e-07	1.21381e-05	CG7337	5190.46	8526.91	4816.21	16503.8	26970.1	22923.8	CG7337	3517	5492	4651	24716	30987	31093
39474	CG11261	CG11261 gene product from transcript CG11261-RA	NM_140363::NP_648620	FBgn0036332	318.865	139.19	498.54	3.58172	1.84065	2.22652e-05	0.000355421	CG11261	122.493	105.577	189.5	540.868	438.666	516.086	CG11261	83	68	183	810	504	700
42063	kuk	kugelkern	NP_732204::NM_142338::NM_001260219::NP_650595::NM_169745::NP_001247148	FBgn0038476	3020.48	1318.53	4722.43	3.5816	1.8406	4.17218e-06	8.11188e-05	kuk	811.701	1091.48	2052.4	5030.74	4664.31	4472.26	kuk	550	703	1982	7534	5359	6066
33599	Shaw	Shaker cognate w	NP_001137782::NM_057373::NM_001273072::NP_476721::NP_001260000::NM_164554::NM_001144310::NP_001260001::NM_001273071::NP_722937	FBgn0003386	283.125	123.688	442.561	3.57805	1.83917	1.70468e-05	0.000283449	Shaw	110.687	128.866	131.511	345.888	408.203	573.593	Shaw	75	83	127	518	469	778
38326	Pxn	Peroxidasin	NP_995977::NM_206255::NM_206254::NM_079167::NP_728759::NP_523891::NP_995976::NM_167957::NP_995975::NM_206253	FBgn0011828	23564.2	10302.7	36825.6	3.57438	1.83769	0.002975	0.0216062	Pxn	7730.35	15169	8008.71	54349.9	33571.9	22555.2	Pxn	5238	9770	7734	81394	38572	30593
246581	GstE9	Glutathione S transferase E9	NP_725784::NM_166279	FBgn0063491	167.615	73.3347	261.895	3.57123	1.83642	0.114912	0.336257	GstE9	69.3636	63.6568	86.9837	148.906	138.389	498.392	GstE9	47	41	84	223	159	676
31408	Proc-R	Proctolin receptor	NM_001014723::NP_726950::NP_001014724::NP_001014723::NM_131955::NM_167020::NM_001014724::NP_572183	FBgn0029723	2603.47	1139.2	4067.74	3.57069	1.8362	1.67592e-06	3.6739e-05	Proc-R	994.703	1684.58	738.326	5032.74	4222.16	2948.33	Proc-R	674	1085	713	7537	4851	3999
40922	CG3014	CG3014 gene product from transcript CG3014-RA	NM_141481::NP_649738	FBgn0037519	4.72811	2.07104	7.38517	3.56592	1.83428	0.441827	0.751707	CG3014	0	0	6.21312	5.34191	8.70369	8.10993	CG3014	0	0	6	8	10	11
318946	CG31798	CG31798 gene product from transcript CG31798-RA	NP_724182::NM_001273643::NM_165292::NP_001260572	FBgn0051798	29.2296	12.8113	45.648	3.5631	1.83313	0.0295737	0.127815	CG31798	7.3791	24.8417	6.21312	75.4544	35.6851	25.8043	CG31798	5	16	6	113	41	35
41873	CG34404	CG34404 gene product from transcript CG34404-RD	NM_169651::NP_650457::NM_142200::NP_732023::NM_142199::NP_650456	FBgn0085433	1182.35	518.497	1846.2	3.56067	1.83215	2.81403e-06	5.75344e-05	CG34404	476.69	484.413	594.389	1895.04	1870.42	1773.12	CG34404	323	312	574	2838	2149	2405
39056	CG4476	CG4476 gene product from transcript CG4476-RB	NM_140036::NP_648293	FBgn0035969	1.57395	0.690347	2.45755	3.55988	1.83183	0.746702	0.972317	CG4476	0	0	2.07104	0	0	7.37266	CG4476	0	0	2	0	0	10
37725	Gr59e	Gustatory receptor 59e	NP_788431::NM_176251	FBgn0041233	5.38795	2.36457	8.41132	3.55722	1.83075	0.331045	0.639982	Gr59e	2.95164	0	4.14208	7.34512	6.09258	11.7963	Gr59e	2	0	4	11	7	16
38129	LysP	Lysozyme P	NM_057480::NP_476828	FBgn0004429	13.3554	5.86795	20.8429	3.55198	1.82862	0.630549	0.901626	LysP	0	0	17.6038	1.33548	0	61.1931	LysP	0	0	17	2	0	83
44038	Hf	Helical Factor	NM_176064::NP_788078	FBgn0014000	25.2126	11.0881	39.3371	3.54767	1.82687	0.33697	0.64596	Hf	7.3791	6.21042	19.6749	91.4801	9.57406	16.9571	Hf	5	4	19	137	11	23
32649	CG9673	CG9673 gene product from transcript CG9673-RA	NM_132921::NP_573149	FBgn0030775	6.55011	2.88211	10.2181	3.54536	1.82593	0.282123	0.583503	CG9673	2.95164	1.55261	4.14208	5.34191	20.8889	4.4236	CG9673	2	1	4	8	24	6
40514	Mes2	Mesoderm-expressed 2	NP_730769::NP_730768::NM_168979::NM_168980	FBgn0037207	1140.08	502.217	1777.95	3.54019	1.82383	0.000488528	0.00491355	Mes2	500.303	409.888	596.46	2523.38	1422.18	1388.27	Mes2	339	264	576	3779	1634	1883
5740168	CG34456	CG34456 gene product from transcript CG34456-RA	NP_001097559::NM_001104089	FBgn0085485	5.08421	2.2434	7.92502	3.53259	1.82073	0.385985	0.698857	CG34456	0	1.55261	5.1776	2.67095	7.83332	13.2708	CG34456	0	1	5	4	9	18
41101	CG16736	CG16736 gene product from transcript CG16736-RA	NM_141616::NP_649873	FBgn0037668	5.68652	2.51134	8.86169	3.52867	1.81912	0.299395	0.605203	CG16736	4.42746	0	3.10656	4.00643	7.83332	14.7453	CG16736	3	0	3	6	9	20
32701	CG5010	CG5010 gene product from transcript CG5010-RA	NP_573196::NM_132968	FBgn0260747	10906.1	4822.2	16989.9	3.52327	1.81691	4.15815e-06	8.09562e-05	CG5010	4715.25	5108.07	4643.27	21511.9	17531.8	11926	CG5010	3195	3290	4484	32216	20143	16176
261610	pgant4	polypeptide GalNAc transferase 4	NP_722910::NM_164539::NM_001144307::NP_001137779	FBgn0051956	180.275	79.9358	280.614	3.51049	1.81167	0.000357296	0.00380236	pgant4	47.2263	58.999	133.582	375.269	230.648	235.925	pgant4	32	38	129	562	265	320
37519	CG11073	CG11073 gene product from transcript CG11073-RD	NM_001274205::NP_001261134::NP_001261132::NM_137794::NM_001274203::NP_001163245::NM_001169774::NP_611638::NM_001274204::NP_001261133	FBgn0034693	38139.2	16919	59359.4	3.50844	1.81083	1.45186e-06	3.26806e-05	CG11073	19553.1	14136.5	17067.4	52884.9	73205.9	51987.6	CG11073	13249	9105	16482	79200	84109	70514
35144	CG17321	CG17321 gene product from transcript CG17321-RA	NP_609915::NM_136071	FBgn0032719	19.8684	8.81824	30.9186	3.5062	1.80991	0.0396423	0.159497	CG17321	8.85492	9.31564	8.28416	26.7095	36.5555	29.4906	CG17321	6	6	8	40	42	40
32846	Bx	Beadex	NM_167625::NM_001272758::NP_788931::NM_001272759::NP_001259688::NP_728184::NM_176758::NP_001259687::NM_078678::NP_523402	FBgn0000242	652.345	289.632	1015.06	3.50464	1.80927	1.16123e-05	0.000199902	Bx	262.696	222.023	384.178	924.817	1190.66	929.692	Bx	178	143	371	1385	1368	1261
59217	CG18869	CG18869 gene product from transcript CG18869-RA	NM_001274465::NM_144446::NP_001261394::NP_652703	FBgn0042179	10.4362	4.63402	16.2384	3.50418	1.80907	0.205111	0.483505	CG18869	1.47582	0	12.4262	17.3612	12.1852	19.1689	CG18869	1	0	12	26	14	26
42338	CG16727	CG16727 gene product from transcript CG16727-RA	NM_142561::NP_650818	FBgn0038719	6.98811	3.10611	10.8701	3.49959	1.80719	0.276741	0.578284	CG16727	0	3.10521	6.21312	5.34191	9.57406	17.6944	CG16727	0	2	6	8	11	24
59141	CG18745	CG18745 gene product from transcript CG18745-RA	NM_144391::NP_652648	FBgn0042102	9.58987	4.2628	14.9169	3.49933	1.80708	0.187177	0.455838	CG18745	2.95164	1.55261	8.28416	20.0321	12.1852	12.5335	CG18745	2	1	8	30	14	17
42488	CG7079	CG7079 gene product from transcript CG7079-RA	NM_142679::NP_650936	FBgn0038849	75.8393	33.7226	117.956	3.49783	1.80646	0.0037458	0.0258618	CG7079	35.4197	17.0787	48.6695	83.4673	100.092	170.308	CG7079	24	11	47	125	115	231
45970	Pk17E	Protein kinase-like 17E	NP_524861::NM_001258813::NM_001258814::NP_001245742::NM_080122::NP_001245743	FBgn0004462	2640	1174.66	4105.34	3.49492	1.80526	3.65986e-06	7.21406e-05	Pk17E	1124.58	957.958	1441.44	3865.54	4921.94	3528.55	Pk17E	762	617	1392	5789	5655	4786
38392	CG32271	CG32271 gene product from transcript CG32271-RA	NM_168001::NP_728833	FBgn0052271	2.32616	1.03552	3.6168	3.49274	1.80436	0.641831	0.909861	CG32271	0	0	3.10656	2.00321	0	8.84719	CG32271	0	0	3	3	0	12
36301	Hen1	CG12367 gene product from transcript CG12367-RA	NP_610732::NM_136888::NM_001273983::NP_001260912	FBgn0033686	720.158	320.779	1119.54	3.49006	1.80325	5.48958e-06	0.000103902	Hen1	296.64	326.047	339.651	1045.01	1239.41	1074.2	Hen1	201	210	328	1565	1424	1457
35537	CG7849	CG7849 gene product from transcript CG7849-RB	NP_610201::NM_136357	FBgn0033060	334.794	149.241	520.347	3.48663	1.80183	1.59576e-05	0.000267919	CG7849	159.389	135.077	153.257	550.216	525.703	485.121	CG7849	108	87	148	824	604	658
38277	CG15820	CG15820 gene product from transcript CG15820-RA	NP_647696::NM_139439	FBgn0035312	107.538	47.9407	167.136	3.48631	1.8017	0.000770842	0.00720195	CG15820	41.323	40.3678	62.1312	234.376	116.629	150.402	CG15820	28	26	60	351	134	204
42522	CG5892	CG5892 gene product from transcript CG5892-RA	NM_142702::NP_650959	FBgn0038873	13.8133	6.16148	21.4651	3.48376	1.80064	0.15686	0.409531	CG5892	2.95164	0	15.5328	12.0193	33.9444	18.4316	CG5892	2	0	15	18	39	25
31596	pigs	pickled eggs	NP_001245550::NP_572331::NM_132103::NM_001258621	FBgn0029881	6906.47	3083.28	10729.7	3.47996	1.79907	5.44035e-07	1.3249e-05	pigs	2594.49	4664.03	1991.31	9176.06	11685.6	11327.4	pigs	1758	3004	1923	13742	13426	15364
39309	CG11660	CG11660 gene product from transcript CG11660-RA	NM_140232::NP_648489::NM_168469::NP_729730	FBgn0036187	828.759	370.042	1287.48	3.47927	1.79879	2.33104e-06	4.89209e-05	CG11660	439.794	386.599	283.733	1322.12	1396.07	1144.24	CG11660	298	249	274	1980	1604	1552
37726	Gr59f	Gustatory receptor 59f	NM_176252::NP_788432	FBgn0041234	8.27152	3.69363	12.8494	3.47881	1.79859	0.209796	0.489616	Gr59f	5.90328	0	5.1776	11.3516	13.9259	13.2708	Gr59f	4	0	5	17	16	18
33896	Tig	Tiggrin	NM_057685::NP_477033	FBgn0011722	16534.5	7386.91	25682.1	3.4767	1.79772	7.586e-07	1.80433e-05	Tig	9263.72	6901.33	5995.66	31095.2	24048.3	21902.7	Tig	6277	4445	5790	46568	27630	29708
37376	CG3216	CG3216 gene product from transcript CG3216-RD	NM_166415::NM_137688::NP_726013::NP_611532	FBgn0034568	3.74707	1.67423	5.81992	3.47618	1.7975	0.432957	0.743261	CG3216	2.95164	0	2.07104	6.67738	7.83332	2.94906	CG3216	2	0	2	10	9	4
32306	CG15753	CG15753 gene product from transcript CG15753-RB	NP_572893::NM_132665	FBgn0030491	107.491	48.0313	166.952	3.47589	1.79738	0.000169649	0.00202769	CG15753	45.7504	71.4199	26.9235	139.557	212.37	148.928	CG15753	31	46	26	209	244	202
37293	CG8908	CG8908 gene product from transcript CG8908-RE	NP_611464::NM_137620	FBgn0034493	445.077	198.956	691.197	3.47411	1.79664	1.56293e-05	0.000262716	CG8908	168.244	183.208	245.418	741.189	714.573	617.829	CG8908	114	118	237	1110	821	838
32873	CG7058	CG7058 gene product from transcript CG7058-RC	NP_573327::NM_133099::NP_001259690::NM_001272761	FBgn0030961	63.4185	28.3978	98.4392	3.46644	1.79345	0.00235054	0.0178895	CG7058	33.9439	20.1839	31.0656	64.7706	138.389	92.1582	CG7058	23	13	30	97	159	125
43999	trbl	tribbles	NM_079933::NP_524672	FBgn0028978	6437.67	2885.44	9989.91	3.46218	1.79168	1.59658e-06	3.53802e-05	trbl	2897.04	3058.63	2700.64	8368.1	11535	10066.6	trbl	1963	1970	2608	12532	13253	13654
39843	nxf2	nuclear RNA export factor 2	NM_001275024::NP_730179::NM_079387::NP_001261953::NP_524111::NM_168674	FBgn0036640	285.201	127.906	442.497	3.45956	1.79059	4.37903e-05	0.000648942	nxf2	76.7427	131.972	175.003	489.452	398.629	439.411	nxf2	52	85	169	733	458	596
41371	CG18643	CG18643 gene product from transcript CG18643-RB	NM_141815::NP_650072	FBgn0037898	209.89	94.1747	325.605	3.45745	1.78971	3.06879e-05	0.000473456	CG18643	81.1701	125.761	75.593	395.301	360.333	221.18	CG18643	55	81	73	592	414	300
35949	hig	hikaru genki	NM_165666::NM_001014514::NM_080371::NP_724772::NP_724773::NP_001014514::NM_165667::NP_525110	FBgn0010114	132.243	59.4152	205.071	3.45149	1.78722	0.000183264	0.00215433	hig	56.0812	62.1042	60.0602	161.593	184.518	269.102	hig	38	40	58	242	212	365
41275	CG14688	CG14688 gene product from transcript CG14688-RB	NP_001097740::NM_001104270	FBgn0037819	11202.4	5034.75	17370.1	3.45003	1.78661	0.00116987	0.0102614	CG14688	3263.04	2276.12	9565.1	21825.7	17908.7	12375.7	CG14688	2211	1466	9237	32686	20576	16786
31126	CG14798	CG14798 gene product from transcript CG14798-RA	NP_569938::NM_130582	FBgn0029588	127.475	57.2918	197.658	3.45002	1.7866	0.000388436	0.00407901	CG14798	29.5164	57.4464	84.9127	213.009	180.166	199.799	CG14798	20	37	82	319	207	271
53561	cmet	CENP-meta	NP_524993::NM_001273452::NP_001260381::NP_001260382::NM_080254::NM_001273453::NM_001273451::NP_001260380	FBgn0040232	940.704	423.149	1458.26	3.44621	1.78501	1.03775e-05	0.000181049	cmet	284.833	385.046	599.566	1651.98	1417.83	1304.96	cmet	193	248	579	2474	1629	1770
44018	cas	castor	NM_079938::NP_524677::NM_001275371::NP_001262300	FBgn0004878	40.4565	18.2043	62.7087	3.44472	1.78439	0.00490581	0.0321151	cas	14.7582	29.4995	10.3552	51.4158	79.2036	57.5067	cas	10	19	10	77	91	78
42747	CG4467	CG4467 gene product from transcript CG4467-RB	NP_001036747::NM_001043282::NP_651133::NM_142876	FBgn0039064	57.1496	25.7209	88.5782	3.44382	1.78401	0.00330732	0.0234237	CG4467	19.1857	27.9469	30.0301	61.4319	111.407	92.8955	CG4467	13	18	29	92	128	126
40226	CG17122	CG17122 gene product from transcript CG17122-RA	NM_170639::NP_730506	FBgn0036962	3.83098	1.72542	5.93654	3.44064	1.78268	0.4109	0.722697	CG17122	0	3.10521	2.07104	4.00643	3.48148	10.3217	CG17122	0	2	2	6	4	14
246509	CG30187	CG30187 gene product from transcript CG30187-RC	NP_726265::NP_001246475::NM_001259546::NM_166570	FBgn0050187	306.793	138.194	475.391	3.44004	1.78242	2.07752e-05	0.000335768	CG30187	129.872	136.629	148.079	600.964	362.944	462.266	CG30187	88	88	143	900	417	627
10178792	CG42694	CG42694 gene product from transcript CG42694-RB	NP_001188994::NM_001274218::NM_001202065::NP_001261147	FBgn0261584	564.234	254.623	873.845	3.43192	1.77902	0.00938404	0.0536071	CG42694	191.857	262.39	309.621	1351.5	687.591	582.44	CG42694	130	169	299	2024	790	790
34803	cenG1A	centaurin gamma 1A	NP_723850::NM_078838::NM_165068::NM_165067::NP_723849::NP_523562	FBgn0028509	10122.4	4571.25	15673.6	3.42873	1.77767	8.81789e-07	2.07657e-05	cenG1A	4331.53	6241.48	3140.73	13022.2	19198.6	14799.9	cenG1A	2935	4020	3033	19502	22058	20074
5740348	Cpr65Ay	Cuticular protein 65Ay	NP_001097524::NM_001104054	FBgn0085300	4011.46	1815.07	6207.84	3.42017	1.77407	2.77378e-05	0.000432147	Cpr65Ay	1608.64	3662.6	173.967	5998.96	7446.01	5178.56	Cpr65Ay	1090	2359	168	8984	8555	7024
33129	CG14615	CG14615 gene product from transcript CG14615-RA	NM_134615::NP_608459	FBgn0031184	294.676	133.369	455.982	3.41895	1.77355	1.37241e-05	0.00023261	CG14615	109.211	195.628	95.2679	371.262	462.166	534.518	CG14615	74	126	92	556	531	725
39111	CG42673	CG42673 gene product from transcript CG42673-RD	NM_168353::NP_729510::NP_729509::NM_168352::NM_001202149::NP_001189078	FBgn0261555	5214.46	2362.3	8066.63	3.41474	1.77178	1.39502e-05	0.000236161	CG42673	1391.7	1594.53	4100.66	8449.56	8649.73	7100.61	CG42673	943	1027	3960	12654	9938	9631
31794	CG12112	CG12112 gene product from transcript CG12112-RA	NP_572489::NM_001272409::NM_132261::NP_001259338	FBgn0030048	660.935	299.51	1022.36	3.41345	1.77123	5.46378e-06	0.000103688	CG12112	358.624	274.811	265.093	991.591	969.591	1105.9	CG12112	243	177	256	1485	1114	1500
38687	CG6592	CG6592 gene product from transcript CG6592-RA	NP_648016::NM_139759	FBgn0035669	3.04485	1.38069	4.70901	3.41061	1.77003	0.599879	0.883566	CG6592	0	0	4.14208	2.00321	6.96295	5.16086	CG6592	0	0	4	3	8	7
39943	frc	fringe connection	NP_524126::NM_001144490::NP_001137962::NM_079402	FBgn0042641	5409.59	2453.83	8365.35	3.40909	1.76939	6.43854e-06	0.000118714	frc	1996.79	1920.57	3444.14	9172.05	9018.76	6905.23	frc	1353	1237	3326	13736	10362	9366
261607	CG32174	CG32174 gene product from transcript CG32174-RD	NM_168732::NP_648977::NP_001246815::NP_730270::NM_001259886::NM_140720	FBgn0052174	5412.1	2457.63	8366.58	3.40433	1.76737	6.57283e-06	0.000120722	CG32174	1996.79	1929.89	3446.21	9173.39	9019.63	6906.71	CG32174	1353	1243	3328	13738	10363	9368
32837	Rad51D	CG6318 gene product from transcript CG6318-RA	NP_573302::NM_133074	FBgn0030931	7.46592	3.3992	11.5326	3.39276	1.76246	0.176406	0.438892	Rad51D	2.95164	6.21042	1.03552	12.0193	7.83332	14.7453	Rad51D	2	4	1	18	9	20
37814	Fmo-1	Flavin-containing monooxygenase 1	NP_611859::NM_138015	FBgn0034943	3.03004	1.38069	4.67938	3.38915	1.76092	0.568838	0.860401	Fmo-1	0	0	4.14208	9.34834	1.74074	2.94906	Fmo-1	0	0	4	14	2	4
36833	CG6262	CG6262 gene product from transcript CG6262-RB	NM_137279::NP_725574::NP_611123::NP_725575::NM_166173::NM_166172	FBgn0034121	1.89294	0.862709	2.92316	3.38835	1.76058	0.658535	0.918217	CG6262	0	1.55261	1.03552	1.33548	5.22221	2.2118	CG6262	0	1	1	2	6	3
39973	CG7460	CG7460 gene product from transcript CG7460-RB	NM_140747::NM_001275069::NP_001261998::NP_649004	FBgn0036749	126.618	57.8175	195.418	3.37991	1.75698	0.000664751	0.00637545	CG7460	78.2185	77.6303	17.6038	275.776	164.5	145.979	CG7460	53	50	17	413	189	198
36163	Spn47C	Serpin 47C	NP_001163116::NM_001169645::NM_136789::NP_610633	FBgn0033574	1157.13	528.652	1785.6	3.37764	1.75602	0.00692269	0.0422556	Spn47C	466.359	731.277	388.32	1219.29	1388.24	2749.26	Spn47C	316	471	375	1826	1595	3729
36538	tum	tumbleweed	NP_610912::NM_137068	FBgn0086356	880.688	402.512	1358.86	3.37596	1.7553	1.89686e-05	0.000309348	tum	261.22	344.679	601.637	1247.34	1202.85	1626.41	tum	177	222	581	1868	1382	2206
43330	ALiX	ALG-2 interacting protein X	NP_651582::NM_143325	FBgn0086346	28299.1	12935.2	43662.9	3.37551	1.75511	2.47985e-06	5.14389e-05	ALiX	11951.2	13690.9	13163.5	44916.7	47462.1	38609.9	ALiX	8098	8818	12712	67267	54531	52369
33263	drongo	CG3365 gene product from transcript CG3365-RH	NM_057891::NP_001162849::NP_001162848::NM_001169377::NM_164392::NM_001169378::NP_477239::NM_001144291::NP_722660::NP_001137763	FBgn0020304	46303.3	21166.9	71439.8	3.37508	1.75492	1.51686e-06	3.39297e-05	drongo	20177.4	25891.3	17432	64722.5	81087.9	68509	drongo	13672	16676	16834	96928	93165	92923
34220	CG9541	CG9541 gene product from transcript CG9541-RC	NM_001273344::NP_001260273::NM_135419::NP_609263	FBgn0032083	9.90925	4.53074	15.2878	3.37423	1.75456	0.175197	0.437333	CG9541	7.3791	0	6.21312	9.34834	12.1852	24.3298	CG9541	5	0	6	14	14	33
33435	oaf	out at first	NM_175949::NM_057692::NM_164490::NP_722815::NP_787963::NP_477040::NM_164489::NP_722816	FBgn0011818	3096.66	1416.32	4776.99	3.37283	1.75396	7.78648e-06	0.000139599	oaf	1258.87	1167.56	1822.52	4506.57	6096.06	3728.35	oaf	853	752	1760	6749	7004	5057
40611	CG14661	CG14661 gene product from transcript CG14661-RB	NP_649507::NM_001259989::NP_001246918::NM_141250	FBgn0037288	94.5135	43.2326	145.794	3.37232	1.75374	0.304958	0.611544	CG14661	33.9439	72.9725	22.7814	44.7385	46.1296	346.515	CG14661	23	47	22	67	53	470
39571	nan	nanchung	NP_648696::NP_001261833::NM_001274904::NM_140439	FBgn0036414	4.90156	2.24295	7.56016	3.37063	1.75302	0.322054	0.630457	nan	0	4.65782	2.07104	9.34834	5.22221	8.10993	nan	0	3	2	14	6	11
48552	Sam-S	S-adenosylmethionine Synthetase	NM_164357::NM_164356::NP_722593::NM_164359::NM_164361::NP_995602::NP_722594::NM_001272862::NM_164358::NM_164362::NP_722600::NP_524923::NM_164355::NP_001259791::NP_722599::NM_001258885::NP_722598::NM_164360::NM_205880::NP_001245814::NP_722596::NM_080184::NP_722597::NP_722595	FBgn0005278	21598.5	9906.72	33290.2	3.36036	1.74862	1.26266e-06	2.88774e-05	Sam-S	9358.18	13038.8	7323.2	32234.4	37277	30359.1	Sam-S	6341	8398	7072	48274	42829	41178
31947	CG12645	CG12645 gene product from transcript CG12645-RB	NM_001103465::NP_001096935::NP_001259393::NM_001272464	FBgn0030181	0.752211	0.345173	1.15925	3.35845	1.7478	0.913904	1	CG12645	0	0	1.03552	2.00321	0	1.47453	CG12645	0	0	1	3	0	2
5740644	CG34288	CG34288 gene product from transcript CG34288-RB	NM_001104400::NP_001097870	FBgn0085317	27.7666	12.7422	42.791	3.3582	1.74769	0.0186934	0.0913683	CG34288	1.47582	23.2891	13.4618	59.4287	21.7592	47.185	CG34288	1	15	13	89	25	64
317907	CG32195	CG32195 gene product from transcript CG32195-RA	NM_001275078::NM_001275077::NM_168762::NP_001262006::NP_001262007::NP_730328	FBgn0052195	70.6006	32.4004	108.801	3.35801	1.74761	0.00261843	0.0194826	CG32195	22.1373	26.3943	48.6695	104.835	74.8517	146.716	CG32195	15	17	47	157	86	199
41379	PGRP-LB	Peptidoglycan recognition protein LB	NP_001247054::NM_001260124::NP_731575::NM_001260125::NP_650079::NM_169392::NM_141822::NM_001260123::NM_169393::NP_731576::NP_001247053::NP_001247052	FBgn0037906	3801.83	1745.58	5858.09	3.35596	1.74673	2.07228e-06	4.40305e-05	PGRP-LB	2104.52	1743.58	1388.63	6085.1	6891.58	4597.59	PGRP-LB	1426	1123	1341	9113	7918	6236
32385	CG9400	CG9400 gene product from transcript CG9400-RB	NM_001103512::NM_132729::NP_001096982::NP_572957	FBgn0030562	3.7517	1.72587	5.77754	3.34761	1.74313	0.534989	0.831513	CG9400	0	0	5.1776	5.34191	6.09258	5.89813	CG9400	0	0	5	8	7	8
32696	Arpc3B	Actin-related protein 2/3 complex, subunit 3B	NP_001259640::NP_001097009::NM_132965::NM_001103539::NM_001272711::NP_573193	FBgn0065032	404.423	186.289	622.558	3.3419	1.74067	0.010766	0.0596299	Arpc3B	103.307	161.471	294.088	934.834	435.184	497.655	Arpc3B	70	104	284	1400	500	675
33893	CG42370	CG42370 gene product from transcript CG42370-RA	NP_609023::NM_135179	FBgn0259716	20.9621	9.66396	32.2602	3.33819	1.73907	0.320626	0.628955	CG42370	0	6.21042	22.7814	68.1093	13.9259	14.7453	CG42370	0	4	22	102	16	20
43046	CG11859	CG11859 gene product from transcript CG11859-RA	NM_143108::NP_651365	FBgn0039306	2110.84	973.39	3248.29	3.33708	1.73859	2.68957e-06	5.52272e-05	CG11859	976.993	1136.51	806.67	3394.11	3393.57	2957.17	CG11859	662	732	779	5083	3899	4011
38422	CG12012	CG12012 gene product from transcript CG12012-RB	NM_139556::NM_001169868::NP_647813::NP_001163339	FBgn0035444	3416.6	1576.15	5257.05	3.33538	1.73785	4.90042e-06	9.34945e-05	CG12012	1521.57	1510.69	1696.18	5333.89	6121.3	4315.95	CG12012	1031	973	1638	7988	7033	5854
33343	chinmo	Chronologically inappropriate morphogenesis	NP_001245839::NM_134766::NM_001201751::NM_164430::NP_001188680::NM_001258910::NM_164429::NP_722718::NP_722717::NP_608610::NM_164428::NP_722719	FBgn0086758	13484.4	6223.22	20745.5	3.33356	1.73707	1.52495e-06	3.40091e-05	chinmo	7016.05	7433.88	4219.75	16931.8	25935.3	19369.5	chinmo	4754	4788	4075	25357	29798	26272
34082	Spn28Da	Serpin 28Da	NP_001036345::NM_001042880	FBgn0051902	2.13173	0.98388	3.27959	3.33332	1.73696	0.571058	0.862297	Spn28Da	2.95164	0	0	2.67095	3.48148	3.68633	Spn28Da	2	0	0	4	4	5
31980	CG32687	CG32687 gene product from transcript CG32687-RB	NP_001259412::NM_167233::NP_727428::NM_001272483	FBgn0052687	3068.15	1417.01	4719.28	3.33044	1.73571	1.41485e-06	3.18978e-05	CG32687	1390.22	1936.1	924.72	5037.42	4901.05	4219.37	CG32687	942	1247	893	7544	5631	5723
42876	CG5524	CG5524 gene product from transcript CG5524-RA	NP_651228::NM_142971	FBgn0039164	1123.8	519.064	1728.53	3.3301	1.73557	7.54964e-06	0.000136901	CG5524	503.255	515.465	538.471	1614.59	1887.83	1683.18	CG5524	341	332	520	2418	2169	2283
34310	CG13124	CG13124 gene product from transcript CG13124-RE	NM_001169457::NP_001162923::NM_001169456::NM_176003::NP_609319::NM_001169452::NP_001162928::NP_001162926::NM_001169453::NM_001169455::NP_788017::NP_001162924::NP_001162927::NM_001144339::NP_001162925::NM_001169454::NM_135475::NP_001137811	FBgn0032156	50329.5	23248.5	77410.4	3.32969	1.73539	1.24637e-06	2.85506e-05	CG13124	23229.4	30963.6	15552.5	70420.3	88896	72914.9	CG13124	15740	19943	15019	105461	102136	98899
53540	CG3706	CG3706 gene product from transcript CG3706-RA	NM_144377::NP_652634	FBgn0040342	10.4603	4.83198	16.0886	3.32961	1.73535	0.213596	0.495833	CG3706	0	3.10521	11.3907	11.3516	14.7963	22.118	CG3706	0	2	11	17	17	30
44855	rib	ribbon	NP_536795::NP_001261084::NM_001274155::NM_080534::NM_001274156::NP_001261085	FBgn0003254	9.42282	4.35748	14.4882	3.32489	1.73331	0.138451	0.378947	rib	7.3791	4.65782	1.03552	5.34191	13.0555	25.067	rib	5	3	1	8	15	34
33763	CG14022	CG14022 gene product from transcript CG14022-RA	NM_135078::NP_608922	FBgn0031700	4311.06	1995.57	6626.55	3.32063	1.73146	9.30441e-07	2.17321e-05	CG14022	2010.07	2998.08	978.567	6820.28	7975.19	5084.19	CG14022	1362	1931	945	10214	9163	6896
318937::34922	CG31780::CG18477	CG31780 gene product from transcript CG31780-RB::CG18477 gene product from transcript CG18477-RA	NP_723920::NM_165119::NP_609763::NM_135919	FBgn0028864	31.1381	14.4361	47.84	3.31391	1.72853	0.03307	0.139151	CG31780::CG18477	13.2824	9.31564	20.7104	76.1222	26.1111	41.2869	CG31780::CG18477	9	6	20	114	30	56
318937::34922	CG31780::CG18477	CG31780 gene product from transcript CG31780-RB::CG18477 gene product from transcript CG18477-RA	NP_723920::NM_165119::NP_609763::NM_135919	FBgn0051780	31.1381	14.4361	47.84	3.31391	1.72853	0.03307	0.139151	CG31780::CG18477	13.2824	9.31564	20.7104	76.1222	26.1111	41.2869	CG31780::CG18477	9	6	20	114	30	56
33994	Pvf2	PDGF- and VEGF-related factor 2	NM_078775::NP_523499	FBgn0031888	913.643	423.939	1403.35	3.31026	1.72694	2.75134e-05	0.000429119	Pvf2	289.261	350.889	631.667	1198.59	1430.02	1581.44	Pvf2	196	226	610	1795	1643	2145
33291	CG4577	CG4577 gene product from transcript CG4577-RB	NP_001259855::NM_134727::NM_001272926::NP_608571	FBgn0031306	575.779	267.246	884.311	3.30897	1.72638	3.12539e-05	0.000481668	CG4577	230.228	220.47	351.041	743.86	966.11	942.963	CG4577	156	142	339	1114	1110	1279
59142	CG18746	CG18746 gene product from transcript CG18746-RA	NP_652649::NM_144392	FBgn0042103	5.45971	2.53649	8.38293	3.30494	1.72462	0.24704	0.541302	CG18746	2.95164	4.65782	0	12.687	4.35184	8.10993	CG18746	2	3	0	19	5	11
31083	CG11417	CG11417 gene product from transcript CG11417-RA	NM_130550::NP_569906	FBgn0024364	1606.77	747.117	2466.42	3.30125	1.72301	4.65029e-06	8.93194e-05	CG11417	813.177	753.014	675.159	2441.92	2434.42	2522.92	CG11417	551	485	652	3657	2797	3422
5740597	RYamide	CG40733 gene product from transcript CG40733-RC	NP_001104382::NM_001110912	FBgn0085512	4.34202	2.0194	6.66463	3.3003	1.7226	0.404744	0.717742	RYamide	2.95164	0	3.10656	11.3516	3.48148	5.16086	RYamide	2	0	3	17	4	7
40275	CG17637	CG17637 gene product from transcript CG17637-RA	NM_140980::NP_649237	FBgn0037004	6.56468	3.05402	10.0753	3.29904	1.72205	0.202264	0.479805	CG17637	2.95164	6.21042	0	15.358	10.4444	4.4236	CG17637	2	4	0	23	12	6
43065	CG10560	CG10560 gene product from transcript CG10560-RA	NP_651384::NM_143127	FBgn0039325	13.8547	6.45367	21.2557	3.29358	1.71966	0.155947	0.408377	CG10560	5.90328	9.31564	4.14208	1.33548	32.2037	30.2279	CG10560	4	6	4	2	37	41
38012	Kr	Kruppel	NM_001274252::NP_523867::NP_001261181::NM_079143	FBgn0001325	12.5931	5.8675	19.3186	3.29248	1.71917	0.178242	0.44215	Kr	0	3.10521	14.4973	18.6967	15.6666	23.5925	Kr	0	2	14	28	18	32
41511	CG10035	CG10035 gene product from transcript CG10035-RA	NP_650182::NM_141925	FBgn0038028	0.740623	0.345173	1.13607	3.29131	1.71866	0.917073	1	CG10035	0	0	1.03552	2.67095	0	0.737266	CG10035	0	0	1	4	0	1
35126	CG10376	CG10376 gene product from transcript CG10376-RA	NP_609899::NM_136055	FBgn0032702	3182.15	1483.54	4880.76	3.28993	1.71806	3.72328e-06	7.32895e-05	CG10376	1387.27	1710.97	1352.39	5163.62	5209.16	4269.51	CG10376	940	1102	1306	7733	5985	5791
42695	vret	vreteno	NP_651092::NM_142835	FBgn0263143	235.809	110.207	361.411	3.27939	1.71343	8.20475e-05	0.00111727	vret	72.3152	131.972	126.333	434.698	303.759	345.778	vret	49	85	122	651	349	469
36467	GstE14	Glutathione S transferase E14	NP_610855::NM_137011	FBgn0033817	7.01315	3.27802	10.7483	3.27889	1.71321	0.220115	0.504945	GstE14	0	7.76303	2.07104	12.687	12.1852	7.37266	GstE14	0	5	2	19	14	10
41180	dmt	dalmatian	NM_079571::NP_524295	FBgn0016792	3089.53	1444.47	4734.58	3.27772	1.71269	5.51822e-06	0.000104305	dmt	1183.61	1743.58	1406.24	4111.26	5954.19	4138.27	dmt	802	1123	1358	6157	6841	5613
41560	CG14395	CG14395 gene product from transcript CG14395-RD	NM_001275577::NP_650222::NP_001262507::NP_001262506::NP_001262504::NM_141965::NM_001170127::NM_001275576::NP_001262508::NP_001262503::NM_001275578::NP_001262505::NP_001163598::NM_001275579::NM_001275575::NM_001275574	FBgn0038073	26.832	12.5626	41.1013	3.27172	1.71005	0.0231712	0.106285	CG14395	11.8066	15.5261	10.3552	46.7417	42.6481	33.9142	CG14395	8	10	10	70	49	46
45280	cv-2	crossveinless 2	NM_080070::NP_524809	FBgn0000395	5360.08	2511.4	8208.76	3.2686	1.70867	0.000150174	0.00184276	cv-2	3401.77	1945.42	2187.02	5726.52	10851.8	8048	cv-2	2305	1253	2112	8576	12468	10916
39991	CG7408	CG7408 gene product from transcript CG7408-RB	NM_001169991::NP_001163463::NM_140763::NP_649020::NM_001169992::NP_001163462	FBgn0036765	2398.41	1125.15	3671.67	3.26326	1.70632	7.22056e-06	0.000131602	CG7408	1211.65	990.563	1173.24	3668.55	3950.6	3395.85	CG7408	821	638	1133	5494	4539	4606
36077	CG12209	CG12209 gene product from transcript CG12209-RA	NP_610565::NM_136721	FBgn0033498	12.3662	5.80816	18.9243	3.25822	1.70409	0.117276	0.340933	CG12209	13.2824	0	4.14208	10.6838	21.7592	24.3298	CG12209	9	0	4	16	25	33
35061	Dhc36C	Dynein heavy chain at 36C	NM_078867::NP_523591	FBgn0013810	17.9297	8.42233	27.4371	3.25766	1.70384	0.0719494	0.242568	Dhc36C	11.8066	3.10521	10.3552	26.7095	26.1111	29.4906	Dhc36C	8	2	10	40	30	40
40375	Neu2	Neuroectoderm-expressed 2	NM_001275231::NP_001262160::NM_141059::NP_649316	FBgn0037085	11.357	5.34181	17.3723	3.25213	1.70139	0.135006	0.372161	Neu2	10.3307	1.55261	4.14208	18.0289	25.2407	8.84719	Neu2	7	1	4	27	29	12
31050	CG11638	CG11638 gene product from transcript CG11638-RA	NM_130523::NP_569879	FBgn0040351	69.1384	32.5376	105.739	3.24975	1.70033	0.00175018	0.0141271	CG11638	33.9439	35.7099	27.9591	133.548	101.833	81.8365	CG11638	23	23	27	200	117	111
5740816	CG34391	CG34391 gene product from transcript CG34391-RE	NP_001137886::NM_001144414::NM_001104038::NP_001261441::NM_001274512::NP_001097508	FBgn0085420	4.39714	2.07014	6.72413	3.24815	1.69962	0.489459	0.791731	CG34391	0	6.21042	0	0	1.74074	18.4316	CG34391	0	4	0	0	2	25
39206	CG32066	CG32066 gene product from transcript CG32066-RB	NM_168416::NP_729620::NP_729619::NM_168417	FBgn0052066	1957.43	922.647	2992.21	3.24307	1.69736	6.54331e-06	0.000120334	CG32066	1028.65	872.565	866.731	3169.75	3245.61	2561.26	CG32066	697	562	837	4747	3729	3474
33917	osm-6	CG9595 gene product from transcript CG9595-RA	NM_135201::NP_609045	FBgn0031829	7.94327	3.74527	12.1413	3.24176	1.69678	0.294512	0.599423	osm-6	2.95164	0	8.28416	6.67738	11.3148	18.4316	osm-6	2	0	8	10	13	25
36396	CG42708	CG42708 gene product from transcript CG42708-RA	NP_001163130::NM_165942::NM_165939::NM_165941::NM_136965::NP_725213::NM_165938::NP_725215::NM_165943::NP_725217::NP_725216::NP_001163129::NM_001169659::NM_001169658::NP_725212::NP_610809	FBgn0261625	4495.28	2120.05	6870.51	3.24073	1.69632	0.00100358	0.00903605	CG42708	2668.28	1835.18	1856.69	9793.05	5957.68	4860.79	CG42708	1808	1182	1793	14666	6845	6593
37190	abba	another B-box affiliate	NM_001144235::NM_166318::NP_611390::NP_725843::NP_001137707::NM_137546	FBgn0034412	135301	63811	206791	3.24068	1.6963	7.10816e-06	0.000129885	abba	57987.9	62619.7	70825.5	197682	249204	173487	abba	39292	40332	68396	296047	286320	235311
38365	CG16753	CG16753 gene product from transcript CG16753-RA	NM_139507::NP_647764	FBgn0035393	429.171	202.411	655.932	3.24059	1.69626	2.33312e-05	0.000370366	CG16753	187.429	228.233	191.571	725.164	614.48	628.151	CG16753	127	147	185	1086	706	852
41701	Ipp	Inositol polyphosphate 1-phosphatase	NM_169562::NP_731872	FBgn0016672	2957.65	1394.96	4520.34	3.24047	1.6962	9.87214e-06	0.000172773	Ipp	1115.72	1445.48	1623.7	4177.37	4746.99	4636.67	Ipp	756	931	1568	6256	5454	6289
43696	CG15564	CG15564 gene product from transcript CG15564-RA	NP_651855::NM_143598	FBgn0039833	3.12557	1.47582	4.77531	3.2357	1.69408	0.453096	0.760266	CG15564	4.42746	0	0	3.33869	4.35184	6.63539	CG15564	3	0	0	5	5	9
42557	CG31233	CG31233 gene product from transcript CG31233-RA	NP_732653::NM_169965	FBgn0051233	1.4613	0.690347	2.23225	3.23352	1.6931	0.824946	1	CG31233	0	0	2.07104	0	5.22221	1.47453	CG31233	0	0	2	0	6	2
50438	CG18661	CG18661 gene product from transcript CG18661-RA	NM_001201814::NP_652562::NM_144305::NP_001188743	FBgn0040964	97.256	45.9645	148.547	3.23179	1.69233	0.00271424	0.0200595	CG18661	16.234	32.6047	89.0548	174.28	140.129	131.233	CG18661	11	21	86	261	161	178
45588	Pdp1	PAR-domain protein 1	NP_729302::NP_729298::NM_168236::NP_729301::NP_001261545::NM_080093::NP_729300::NM_168239::NP_001261547::NP_001261544::NM_001274618::NP_729299::NP_001261546::NM_168233::NM_168234::NM_168235::NM_001274615::NM_168237::NM_001274617::NP_729303::NM_168238::NP_524832::NP_729297::NM_001274616	FBgn0016694	7829.22	3702.28	11956.2	3.22941	1.69127	8.21137e-07	1.94659e-05	Pdp1	4256.27	5757.06	1093.51	10830	14227.9	10810.5	Pdp1	2884	3708	1056	16219	16347	14663
36936	Gbp	Growth-blocking peptide	NP_611194::NM_137350	FBgn0034199	281.897	133.396	430.397	3.22646	1.68995	4.39194e-05	0.00065018	Gbp	147.582	139.735	112.872	480.104	405.592	405.496	Gbp	100	90	109	719	466	550
39596	dlp	dally-like	NM_079347::NM_206353::NP_524071::NP_996075	FBgn0041604	4751.59	2249.66	7253.52	3.22427	1.68897	7.64674e-06	0.000137612	dlp	1834.44	2496.59	2417.94	6792.9	7701.89	7265.76	dlp	1243	1608	2335	10173	8849	9855
33459	CG9961	CG9961 gene product from transcript CG9961-RB	NM_001273026::NP_001259955::NP_608704::NM_134860	FBgn0031451	38.4082	18.1891	58.6273	3.22321	1.6885	0.025389	0.113781	CG9961	5.90328	12.4208	36.2432	52.0836	57.4444	66.3539	CG9961	4	8	35	78	66	90
33033	l(1)G0004	lethal (1) G0004	NP_608387::NM_134543	FBgn0027334	1234.67	584.895	1884.45	3.22186	1.68789	6.66114e-06	0.000122187	l(1)G0004	636.079	631.911	486.695	2042.61	1901.76	1708.98	l(1)G0004	431	407	470	3059	2185	2318
38328	CG14949	CG14949 gene product from transcript CG14949-RA	NP_647734::NM_139477	FBgn0035358	1058.02	501.276	1614.77	3.22132	1.68765	0.19611	0.469027	CG14949	171.195	186.313	1146.32	2971.44	907.795	965.081	CG14949	116	120	1107	4450	1043	1309
40045	ftz-f1	ftz transcription factor 1	NM_079419::NP_730359::NP_524143::NM_001259895::NM_168775::NP_001246824	FBgn0001078	2435.9	1155.23	3716.57	3.21716	1.68579	2.98859e-06	6.04966e-05	ftz-f1	1193.94	1582.11	689.657	2857.92	4351.84	3939.95	ftz-f1	809	1019	666	4280	5000	5344
59143	CG18747	CG18747 gene product from transcript CG18747-RB	NP_652650::NM_144393	FBgn0042104	114.789	54.4442	175.134	3.21676	1.68561	0.0701935	0.238224	CG18747	33.9439	117.998	11.3907	311.166	99.2221	115.013	CG18747	23	76	11	466	114	156
317867	CG32121	CG32121 gene product from transcript CG32121-RB	NM_001104129::NP_001097599	FBgn0052121	564.348	267.701	860.994	3.21625	1.68538	8.42384e-05	0.00113949	CG32121	351.245	336.916	114.943	606.974	1109.72	866.288	CG32121	238	217	111	909	1275	1175
36273	CG13189	CG13189 gene product from transcript CG13189-RA	NP_610712::NM_136868	FBgn0033665	1547.12	734.29	2359.96	3.21393	1.68434	4.92339e-06	9.38073e-05	CG13189	835.314	847.723	519.831	2199.53	2678.13	2202.21	CG13189	566	546	502	3294	3077	2987
42988	CG13646	CG13646 gene product from transcript CG13646-RA	NM_143059::NP_651316	FBgn0039255	14.1202	6.70506	21.5354	3.21181	1.68339	0.199273	0.474525	CG13646	1.47582	0	18.6394	10.6838	29.5925	24.3298	CG13646	1	0	18	16	34	33
38769	mp	multiplexin	NP_788472::NP_001246651::NM_001169889::NP_001163360::NP_001246652::NP_001163364::NM_001259722::NM_001169890::NM_176294::NP_001163362::NM_001169886::NM_176293::NP_001163357::NP_788471::NP_001163358::NP_001163361::NM_001169887::NP_001163359::NM_001259723::NM_001169892::NP_001163356::NM_001169888::NM_001169891::NM_001169885::NM_001169893::NP_001163363	FBgn0260660	13733.2	6526.62	20939.8	3.20838	1.68184	6.33407e-05	0.000888825	mp	4696.06	4192.04	10691.7	21547.9	25287.7	15983.9	mp	3182	2700	10325	32270	29054	21680
31229	boi	brother of ihog	NP_726811::NM_001201612::NM_001201611::NP_001188540::NM_166940::NP_001096868::NM_166941::NP_726812::NM_001103398::NP_001188541	FBgn0040388	1547.75	736.061	2359.43	3.20549	1.68054	0.00176098	0.0141823	boi	547.529	742.146	918.507	1578.53	2196.81	3302.95	boi	371	478	887	2364	2524	4480
34594	Pde1c	CG44007 gene product from transcript CG44007-RG	NP_001245994::NM_001144345::NM_001144344::NM_001144348::NP_001137820::NP_001137818::NP_001137819::NP_001137816::NM_135676::NP_001137817::NM_001259065::NP_001260395::NP_609520::NM_001144347::NM_001273466::NM_001144346	FBgn0259225	1579.43	751.129	2407.73	3.20548	1.68054	8.57707e-06	0.000152243	Pde1c	820.556	760.777	672.053	1990.53	2648.53	2584.12	Pde1c	556	490	649	2981	3043	3505
36169	CG13231	CG13231 gene product from transcript CG13231-RA	NP_610638::NM_136794	FBgn0033580	11.3876	5.4186	17.3565	3.20314	1.67949	0.12773	0.359463	CG13231	5.90328	6.21042	4.14208	16.0257	13.9259	22.118	CG13231	4	4	4	24	16	30
39979	CG5589	CG5589 gene product from transcript CG5589-RA	NP_649009::NM_140752	FBgn0036754	520.322	247.588	793.056	3.20313	1.67948	1.70125e-05	0.000283297	CG5589	298.116	246.864	197.784	827.995	833.813	717.36	CG5589	202	159	191	1240	958	973
37473	CG30263	CG30263 gene product from transcript CG30263-RC	NP_001261125::NM_001274196::NP_611603::NM_137759	FBgn0050263	17.212	8.19743	26.2267	3.19938	1.67779	0.0534105	0.197569	CG30263	14.7582	7.76303	2.07104	12.0193	26.1111	40.5496	CG30263	10	5	2	18	30	55
37844	ppk29	pickpocket 29	NP_001097442::NM_001103971::NP_001097441::NM_001144277::NM_001144276::NP_001137748::NP_001137749::NM_001103972	FBgn0034965	108.59	51.7426	165.438	3.19734	1.67687	0.000848863	0.00781052	ppk29	30.9922	62.1042	62.1312	188.97	148.833	158.512	ppk29	21	40	60	283	171	215
34859	CG4650	CG4650 gene product from transcript CG4650-RB	NM_135878::NP_609722	FBgn0032549	2.89656	1.38069	4.41243	3.19581	1.67618	0.60431	0.885947	CG4650	0	0	4.14208	8.6806	0.870369	3.68633	CG4650	0	0	4	13	1	5
31434	CG15465	CG15465 gene product from transcript CG15465-RA	NP_572206::NM_131978	FBgn0029746	1.08477	0.517535	1.652	3.19206	1.67449	0.795008	0.993004	CG15465	0	1.55261	0	0	3.48148	1.47453	CG15465	0	1	0	0	4	2
38879	pbl	pebble	NP_001246661::NP_001097540::NM_079241::NP_523965::NP_729306::NM_168241::NM_168243::NP_729308::NM_168242::NM_001104070::NP_729307::NM_001259732	FBgn0003041	6390.73	3049.83	9731.63	3.19087	1.67395	6.35824e-06	0.000117537	pbl	2789.3	3510.44	2849.75	8716.66	10745.6	9732.65	pbl	1890	2261	2752	13054	12346	13201
35210	CG17350	CG17350 gene product from transcript CG17350-RA	NP_609958::NM_136114	FBgn0032772	3124.82	1494.63	4755	3.18138	1.66965	3.22638e-06	6.47591e-05	CG17350	1520.1	2037.02	926.791	4359	5226.57	4679.43	CG17350	1030	1312	895	6528	6005	6347
37374	CG9313	CG9313 gene product from transcript CG9313-RA	NM_137686::NP_611530	FBgn0034566	23.8855	11.4315	36.3394	3.17888	1.66852	0.0355698	0.146371	CG9313	7.3791	18.6313	8.28416	27.3773	56.574	25.067	CG9313	5	12	8	41	65	34
37421	CG15661	CG15661 gene product from transcript CG15661-RA	NM_001043100::NP_001036565::NM_137720::NP_611564	FBgn0034605	35.5562	17.0225	54.0899	3.17756	1.66792	0.0112452	0.0617437	CG15661	13.2824	26.3943	11.3907	41.3998	38.2962	82.5738	CG15661	9	17	11	62	44	112
43762	CG2053	CG2053 gene product from transcript CG2053-RA	NM_143647::NP_651904	FBgn0039887	5.9632	2.85651	9.06988	3.17516	1.66683	0.322324	0.630636	CG2053	4.42746	0	4.14208	16.6935	6.09258	4.4236	CG2053	3	0	4	25	7	6
43256	spz	spatzle	NP_733194::NM_170313::NP_733195::NP_524526::NP_733191::NM_079802::NP_733188::NM_001104472::NM_170315::NP_001097942::NP_733192::NM_001144644::NM_170312::NM_170309::NP_001138116::NM_170316	FBgn0003495	2762.42	1323.83	4201	3.17336	1.66601	0.00026435	0.00296817	spz	1343	1577.45	1051.05	5854.06	3451.88	3297.05	spz	910	1016	1015	8767	3966	4472
33705	jet	jetlag	NM_135036::NP_001036332::NP_608880::NM_001042867	FBgn0031652	660.024	316.324	1003.72	3.17309	1.66589	2.55293e-05	0.000402573	jet	284.833	340.021	324.118	964.214	1134.96	911.998	jet	193	219	313	1444	1304	1237
318221	CG32808	CG32808 gene product from transcript CG32808-RA	NP_726740::NM_166886	FBgn0052808	152.032	72.8752	231.189	3.1724	1.66557	0.000452869	0.00460976	CG32808	56.0812	74.5251	88.0192	215.679	241.963	235.925	CG32808	38	48	85	323	278	320
3355165	CG40485	CG40485 gene product from transcript CG40485-RB	NP_001036313::NP_001036314::NM_001042849::NM_001042848	FBgn0069973	53.6394	25.7209	81.5579	3.17088	1.66488	0.00646536	0.0399053	CG40485	19.1857	27.9469	30.0301	58.761	73.111	112.802	CG40485	13	18	29	88	84	153
33174	CG31974	CG31974 gene product from transcript CG31974-RB	NM_001272870::NM_001272871::NP_001259799::NP_722609::NP_001259800::NM_164370	FBgn0051974	169.169	81.1433	257.194	3.16963	1.66431	0.000282507	0.00313504	CG31974	36.8955	119.551	86.9837	247.063	320.296	204.223	CG31974	25	77	84	370	368	277
44324	Dms	Dromyosuppressin	NM_080511::NM_001275982::NP_536772::NP_001262911	FBgn0011581	394.006	189.171	598.841	3.1656	1.66248	0.052211	0.194493	Dms	87.0734	93.1564	387.285	450.056	907.795	438.673	Dms	59	60	374	674	1043	595
31704	snz	snazarus	NM_132193::NP_572421	FBgn0029976	2151.67	1033.38	3269.96	3.16434	1.6619	1.52301e-05	0.000256308	snz	833.839	1055.77	1210.52	3683.91	3316.98	2808.98	snz	565	680	1169	5517	3811	3810
43255	Nep5	Neprilysin 5	NP_733186::NP_001097940::NM_170307::NM_001104470::NP_651527::NM_143270	FBgn0039478	18.2379	8.76705	27.7087	3.16055	1.66018	0.0654204	0.22738	Nep5	11.8066	6.21042	8.28416	25.3741	20.8889	36.8633	Nep5	8	4	8	38	24	50
31954	Ipod	Interaction partner of Dnmt2	NP_572614::NM_132386	FBgn0030187	22.8296	10.9767	34.6826	3.15965	1.65977	0.0818488	0.266013	Ipod	23.6131	6.21042	3.10656	22.7031	20.8889	60.4558	Ipod	16	4	3	34	24	82
38216	CG18171	CG18171 gene product from transcript CG18171-RA	NP_647651::NM_139394	FBgn0035262	448.614	215.906	681.323	3.15565	1.65794	8.98767e-05	0.00120219	CG18171	185.953	180.102	281.662	608.977	859.925	575.067	CG18171	126	116	272	912	988	780
38424	sty	sprouty	NM_168031::NP_523902::NP_728881::NM_079178	FBgn0014388	8197.79	3946.89	12448.7	3.15405	1.6572	5.66935e-06	0.000106879	sty	3987.67	4448.22	3404.79	13280	12666.5	11399.6	sty	2702	2865	3288	19888	14553	15462
37585	CG17807	CG17807 gene product from transcript CG17807-RA	NM_137846::NP_611690	FBgn0034748	1312.15	631.921	1992.38	3.15289	1.65667	1.11541e-05	0.000192857	CG17807	571.143	753.014	571.607	1860.32	1990.53	2126.28	CG17807	387	485	552	2786	2287	2884
32183	Ten-a	Tenascin accessory	NM_001258711::NP_001162729::NM_001272554::NM_001144718::NM_001258713::NP_001138189::NM_001169261::NM_001169259::NP_001245642::NM_001258712::NP_511137::NP_001138190::NP_001245640::NP_001162732::NM_001169258::NM_001144717::NP_001245641::NM_001169260::NP_001162731::NM_078582::NP_001259483::NP_001162730	FBgn0259240	1374.28	661.936	2086.62	3.1523	1.65641	0.000818221	0.00757744	Ten-a	515.061	485.966	984.78	1673.35	1745.09	2841.42	Ten-a	349	313	951	2506	2005	3854
38074	CG13893	CG13893 gene product from transcript CG13893-RA	NM_138198::NP_612042	FBgn0035146	1574.07	758.292	2389.84	3.15161	1.65609	8.53114e-06	0.000151616	CG13893	596.231	1038.69	639.952	2059.3	2383.07	2727.15	CG13893	404	669	618	3084	2738	3699
48339	GstD6	Glutathione S transferase D6	NM_080176::NP_524915	FBgn0010042	11.2483	5.41905	17.0776	3.1514	1.65599	0.16808	0.42643	GstD6	5.90328	3.10521	7.24864	7.34512	12.1852	31.7024	GstD6	4	2	7	11	14	43
117419	Irbp	Inverted repeat-binding protein	NM_001275545::NP_001262474::NM_080512::NP_536773	FBgn0011774	1137.78	548.582	1726.97	3.14807	1.65447	1.23148e-05	0.000211231	Irbp	461.932	697.12	486.695	1662	1899.15	1619.77	Irbp	313	449	470	2489	2182	2197
31791	PIP82	CG11219 gene product from transcript CG11219-RA	NM_132259::NP_572487	FBgn0024943	10.9326	5.27138	16.5939	3.14792	1.6544	0.131536	0.366126	PIP82	4.42746	9.31564	2.07104	14.6902	26.9814	8.10993	PIP82	3	6	2	22	31	11
37541	CG11291	CG11291 gene product from transcript CG11291-RA	NM_137812::NP_611656	FBgn0034713	2.14597	1.03552	3.25641	3.14471	1.65293	0.713852	0.952082	CG11291	0	0	3.10656	3.33869	3.48148	2.94906	CG11291	0	0	3	5	4	4
39847	Syx8	Syntaxin 8	NM_079389::NP_524113	FBgn0036643	1965.89	949.25	2982.52	3.14198	1.65167	1.09255e-05	0.000189484	Syx8	827.935	1120.98	898.832	3040.21	3285.64	2621.72	Syx8	561	722	868	4553	3775	3556
326184	CG32052	CG32052 gene product from transcript CG32052-RC	NM_168375::NP_729555	FBgn0044328	4.64506	2.2434	7.04671	3.14108	1.65126	0.462353	0.768131	CG32052	0	1.55261	5.1776	8.01286	8.70369	4.4236	CG32052	0	1	5	12	10	6
36524	S-Lap7	Sperm-Leucylaminopeptidase 7	NM_001274030::NP_001260959::NM_137056::NP_610900	FBgn0033868	2.14313	1.03507	3.2512	3.14104	1.65124	0.550632	0.843321	S-Lap7	0	3.10521	0	8.01286	1.74074	0	S-Lap7	0	2	0	12	2	0
53522	lectin-46Cb	CG1652 gene product from transcript CG1652-RA	NM_001169631::NM_144375::NP_001163102::NP_652632	FBgn0040092	221.007	106.779	335.235	3.13953	1.65055	7.26283e-05	0.00100434	lectin-46Cb	100.356	156.813	63.1667	291.802	406.462	307.44	lectin-46Cb	68	101	61	437	467	417
41922	CG4546	CG4546 gene product from transcript CG4546-RA	NM_142244::NP_650501	FBgn0038373	28.3036	13.6754	42.9318	3.13935	1.65047	0.0300708	0.129376	CG4546	7.3791	17.0787	16.5683	50.7481	33.074	44.9732	CG4546	5	11	16	76	38	61
32504	CG8128	CG8128 gene product from transcript CG8128-RA	NM_132825::NP_573053	FBgn0030668	930.172	449.947	1410.4	3.13458	1.64827	1.42926e-05	0.000240814	CG8128	419.133	518.57	412.137	1748.81	1349.94	1132.44	CG8128	284	334	398	2619	1551	1536
40200	CG7365	CG7365 gene product from transcript CG7365-RA	NP_649178::NM_140921::NP_001262088::NM_001275159	FBgn0036939	116.733	56.4835	176.982	3.13334	1.6477	0.0773683	0.254994	CG7365	85.5976	55.8938	27.9591	40.0643	249.796	241.086	CG7365	58	36	27	60	287	327
32538	CG8565	CG8565 gene product from transcript CG8565-RA	NP_573080::NM_132852	FBgn0030697	1.42591	0.690347	2.16148	3.131	1.64662	0.803463	0.998278	CG8565	0	0	2.07104	4.00643	1.74074	0.737266	CG8565	0	0	2	6	2	1
42502	ppan	peter pan	NM_057631::NP_476979	FBgn0010770	895.589	433.818	1357.36	3.12887	1.64564	1.07214e-05	0.000186819	ppan	532.771	439.388	329.295	1612.59	1200.24	1259.25	ppan	361	283	318	2415	1379	1708
246487	CG30154	CG30154 gene product from transcript CG30154-RA	NM_145874::NP_665881	FBgn0050154	2549.72	1236.08	3863.37	3.1255	1.64409	6.45969e-06	0.00011895	CG30154	1269.21	1515.34	923.684	3848.18	4111.62	3630.3	CG30154	860	976	892	5763	4724	4924
45931	spir	spire	NP_001246102::NM_080115::NP_724255::NP_001163020::NP_724256::NM_001259174::NM_165325::NM_165324::NP_524854::NP_001246101::NM_001169549::NP_724254::NM_165323::NP_001246103::NM_001259172::NM_001259173	FBgn0003475	1257.8	609.977	1905.63	3.1241	1.64344	1.41753e-05	0.000239687	spir	622.796	645.884	561.252	1754.15	1846.05	2116.69	spir	422	416	542	2627	2121	2871
32316	Ndc80	CG9938 gene product from transcript CG9938-RA	NP_572902::NM_132674	FBgn0030500	238.372	115.619	361.125	3.12341	1.64312	0.000166313	0.0019945	Ndc80	88.5492	125.761	132.547	371.93	322.907	388.539	Ndc80	60	81	128	557	371	527
33051	RunxB	CG42267 gene product from transcript CG42267-RA	NP_608399::NP_001259745::NM_001272816::NM_134555	FBgn0259162	2.73888	1.32905	4.14871	3.12155	1.64226	0.539314	0.834767	RunxB	2.95164	0	1.03552	4.67417	2.61111	5.16086	RunxB	2	0	1	7	3	7
33683	Ir25a	Ionotropic receptor 25a	NP_608863::NP_001260051::NM_001273121::NM_135019::NP_001260049::NP_001260050::NM_001273120::NM_001273122	FBgn0031634	163.432	79.3152	247.549	3.12108	1.64204	0.000500605	0.0049959	Ir25a	82.6459	65.2095	90.0903	155.583	309.851	277.212	Ir25a	56	42	87	233	356	376
39518	stv	starvin	NP_729910::NP_001261804::NM_168551::NM_168553::NP_729913::NP_001097600::NM_001274875::NM_168554::NP_001261805::NM_001274876::NM_001104130::NM_168552::NP_729912::NP_729911	FBgn0086708	29403.8	14280.5	44527.1	3.11804	1.64064	5.96337e-06	0.000111684	stv	16327	15515.2	10999.3	37755.3	50653.7	45172.3	stv	11063	9993	10622	56542	58198	61270
44121	TotA	Turandot A	NP_536778::NM_080517	FBgn0028396	260.105	126.349	393.862	3.11726	1.64028	0.283214	0.585081	TotA	57.557	91.6038	229.886	825.324	97.4813	258.78	TotA	39	59	222	1236	112	351
39068	Klp67A	Kinesin-like protein at 67A	NP_523992::NM_079268::NM_001274695::NP_001261624	FBgn0004379	498.204	242.008	754.4	3.11726	1.64028	0.000112151	0.001455	Klp67A	123.969	231.338	370.716	839.347	685.851	738.003	Klp67A	84	149	358	1257	788	1001
37667	CG13538	CG13538 gene product from transcript CG13538-RA	NP_611755::NM_137911	FBgn0034820	6.53477	3.17564	9.8939	3.11556	1.63949	0.260642	0.558419	CG13538	5.90328	1.55261	2.07104	18.0289	8.70369	2.94906	CG13538	4	1	2	27	10	4
44642	Apc	APC-like	NP_001263046::NM_001276117::NM_057804::NP_477152	FBgn0015589	7754.66	3768.57	11740.8	3.11544	1.63944	9.44459e-06	0.000165786	Apc	3854.84	4070.93	3379.94	10319.9	14432.5	10469.9	Apc	2612	2622	3264	15455	16582	14201
43677	CG15553	CG15553 gene product from transcript CG15553-RC	NM_143584::NP_651841	FBgn0039817	7.0975	3.45129	10.7437	3.11296	1.63829	0.593422	0.878135	CG15553	0	3.10521	7.24864	2.00321	0	30.2279	CG15553	0	2	7	3	0	41
38218	drpr	draper	NP_477450::NM_001259620::NP_001261277::NM_167911::NM_001274348::NM_058102::NP_001261275::NP_001246549::NM_001274347::NM_001274346::NP_001261276::NP_728660	FBgn0027594	14573.1	7089.93	22056.3	3.11093	1.63735	1.67609e-05	0.000279434	drpr	6304.7	6553.55	8411.53	23283.4	24087.5	18798.1	drpr	4272	4221	8123	34869	27675	25497
37355	insc	inscuteable	NP_477024::NM_057676	FBgn0011674	1427.86	694.771	2160.94	3.1103	1.63705	4.03136e-05	0.000604709	insc	600.659	568.254	915.4	1947.79	2425.72	2109.32	insc	407	366	884	2917	2787	2861
39062	PGRP-LA	Peptidoglycan recognition protein LA	NM_206304::NM_206307::NP_996029::NP_996026::NP_001261623::NM_206306::NM_206305::NP_996028::NP_996027::NM_001274694	FBgn0035975	1457.84	709.758	2205.91	3.10798	1.63598	8.52247e-06	0.000151616	PGRP-LA	777.757	818.223	533.293	2333.08	2032.31	2252.35	PGRP-LA	527	527	515	3494	2335	3055
318857	CG33082	CG33082 gene product from transcript CG33082-RA	NP_788853::NM_176680	FBgn0053082	170.85	83.2019	258.498	3.10688	1.63547	0.000177556	0.00210457	CG33082	87.0734	102.472	60.0602	291.802	265.463	218.231	CG33082	59	66	58	437	305	296
317890	CG32161	CG32161 gene product from transcript CG32161-RA	NM_168688::NP_730205	FBgn0052161	1.41693	0.690347	2.14351	3.10498	1.63458	0.83361	1	CG32161	0	0	2.07104	0	3.48148	2.94906	CG32161	0	0	2	0	4	4
39462	CG10943	CG10943 gene product from transcript CG10943-RA	NP_648609::NM_140352	FBgn0036320	0.708465	0.345173	1.07176	3.10498	1.63458	0.96126	1	CG10943	0	0	1.03552	0	1.74074	1.47453	CG10943	0	0	1	0	2	2
42684	CG6972	CG6972 gene product from transcript CG6972-RA	NM_142827::NP_651084	FBgn0039008	8592.53	4187.36	12997.7	3.10404	1.63415	0.000862148	0.00791236	CG6972	2147.32	2364.62	8050.14	14448.5	14416.8	10127.8	CG6972	1455	1523	7774	21638	16564	13737
37652	CG9896	CG9896 gene product from transcript CG9896-RA	NM_137901::NP_611745	FBgn0034808	1448.31	706.589	2190.03	3.09945	1.63201	1.74513e-05	0.000288918	CG9896	723.152	695.568	701.047	2178.83	2112.39	2278.89	CG9896	490	448	677	3263	2427	3091
42664	btn	buttonless	NP_732768::NM_170026	FBgn0014949	9.6928	4.72915	14.6565	3.09917	1.63188	0.237426	0.528761	btn	5.90328	0	8.28416	12.687	16.537	14.7453	btn	4	0	8	19	19	20
39262	GlcAT-P	CG6207 gene product from transcript CG6207-RE	NM_001259784::NP_001246713::NP_001014581::NM_001014581::NM_001259785::NM_168451::NP_729685::NM_140191::NP_648448::NP_001246714	FBgn0036144	2114.82	1031.89	3197.74	3.09891	1.63176	0.0150262	0.0771641	GlcAT-P	724.628	680.041	1691	4754.3	2542.35	2296.58	GlcAT-P	491	438	1633	7120	2921	3115
31351	CG6428	CG6428 gene product from transcript CG6428-RA	NP_570088::NM_130732	FBgn0029689	2856.43	1394.76	4318.09	3.09593	1.63037	5.77342e-06	0.000108474	CG6428	1489.1	1808.79	886.405	4138.64	5000.27	3815.35	CG6428	1009	1165	856	6198	5745	5175
43719	rod	rough deal	NP_476705::NM_057357	FBgn0003268	857.174	418.572	1295.78	3.0957	1.63027	5.63122e-05	0.000807669	rod	270.075	400.572	585.069	1410.93	1122.78	1353.62	rod	183	258	565	2113	1290	1836
35521	CG7881	CG7881 gene product from transcript CG7881-RA	NM_136346::NP_610190	FBgn0033048	5.19361	2.53694	7.85028	3.09439	1.62966	0.366112	0.677807	CG7881	2.95164	1.55261	3.10656	9.34834	6.09258	8.10993	CG7881	2	1	3	14	7	11
38858	PGRP-SD	CG7496 gene product from transcript CG7496-RA	NP_648145::NM_139888	FBgn0035806	104.732	51.1616	158.303	3.09418	1.62956	0.0171441	0.0854869	PGRP-SD	54.6054	29.4995	69.3799	82.7995	167.981	224.129	PGRP-SD	37	19	67	124	193	304
33511	CG17264	CG17264 gene product from transcript CG17264-RA	NM_134892::NP_001259978::NP_608736::NM_001273049	FBgn0031490	441.127	215.52	666.735	3.09362	1.62929	5.92264e-05	0.000841014	CG17264	197.76	228.233	220.566	649.709	717.184	633.311	CG17264	134	147	213	973	824	859
39257	CG6216	CG6216 gene product from transcript CG6216-RB	NM_206320::NP_996042	FBgn0036139	10.922	5.34181	16.5021	3.08924	1.62725	0.14742	0.394862	CG6216	10.3307	1.55261	4.14208	21.3676	10.4444	17.6944	CG6216	7	1	4	32	12	24
41446	aur	aurora	NP_476749::NM_057401	FBgn0000147	238.969	116.883	361.055	3.08901	1.62715	0.000347811	0.00372644	aur	85.5976	93.1564	171.896	375.937	319.425	387.802	aur	58	60	166	563	367	526
37343	CG13437	CG13437 gene product from transcript CG13437-RA	NP_611507::NM_137663	FBgn0034541	205.471	100.533	310.41	3.08765	1.62651	0.00592355	0.0371869	CG13437	63.4603	74.5251	163.612	250.402	436.055	244.772	CG13437	43	48	158	375	501	332
38083	CG3344	CG3344 gene product from transcript CG3344-RA	NP_612051::NM_138207	FBgn0035154	5.43266	2.65811	8.20721	3.08761	1.62649	0.346324	0.655749	CG3344	5.90328	0	2.07104	8.01286	12.1852	4.4236	CG3344	4	0	2	12	14	6
40539	CG9766	CG9766 gene product from transcript CG9766-RB	NM_164326::NP_649448::NM_141191::NM_001104202::NP_001097672::NP_730799	FBgn0037229	23.9559	11.7259	36.1859	3.08596	1.62572	0.0414535	0.164695	CG9766	10.3307	12.4208	12.4262	36.7256	16.537	55.2949	CG9766	7	8	12	55	19	75
32896	tgy	twiggy	NP_001033854::NP_573349::NM_133121::NM_001038765	FBgn0030984	2.11381	1.03552	3.19209	3.0826	1.62415	0.742926	0.970551	tgy	0	0	3.10656	0.667738	5.22221	3.68633	tgy	0	0	3	1	6	5
41842	CG42404	CG42404 gene product from transcript CG42404-RE	NP_001247118::NM_142180::NM_001260189::NP_650437	FBgn0259823	55.8486	27.3947	84.3025	3.07733	1.62168	0.00699966	0.0426525	CG42404	22.1373	31.0521	28.9946	68.777	109.666	74.4639	CG42404	15	20	28	103	126	101
318213	CG32792	CG32792 gene product from transcript CG32792-RG	NM_001042795::NM_001144679::NP_001138151::NP_001036260	FBgn0052792	170.989	83.8804	258.098	3.07697	1.62151	0.000267964	0.00299931	CG32792	107.735	71.4199	72.4864	293.805	254.148	226.341	CG32792	73	46	70	440	292	307
35115	Cyp310a1	CG10391 gene product from transcript CG10391-RA	NM_136047::NP_609891	FBgn0032693	39.0672	19.1707	58.9636	3.07571	1.62092	0.167536	0.425959	Cyp310a1	8.85492	27.9469	20.7104	44.0707	20.0185	112.802	Cyp310a1	6	18	20	66	23	153
38850	frac	faulty attraction	NM_001144433::NM_001274603::NP_996014::NP_648137::NP_001261531::NM_206292::NP_001261532::NM_139880::NM_001274602::NP_001137905	FBgn0035798	42419.6	20832.9	64006.3	3.07237	1.61935	6.16694e-06	0.000114594	frac	21428.9	26211.1	14858.7	51609.5	68980.2	71429.3	frac	14520	16882	14349	77290	79254	96884
32417	CG9517	CG9517 gene product from transcript CG9517-RA	NP_572980::NM_167418::NM_132752::NP_727805	FBgn0030591	39.7171	19.5078	59.9265	3.07193	1.61915	0.233891	0.523707	CG9517	19.1857	27.9469	11.3907	130.209	25.2407	24.3298	CG9517	13	18	11	195	29	33
39662	CG7255	CG7255 gene product from transcript CG7255-RE	NP_001036607::NM_206366::NM_001274944::NP_001261873::NP_001034016::NM_001043142::NM_001043143::NM_001038927::NP_996088::NP_001036608	FBgn0036493	4814.75	2365.67	7263.83	3.07052	1.61848	8.46462e-06	0.00015081	CG7255	2401.16	2928.22	1767.63	6175.91	8684.54	6931.04	CG7255	1627	1886	1707	9249	9978	9401
41563	Cyp313a4	CG6802 gene product from transcript CG6802-RA	NM_141967::NP_650224	FBgn0038076	345.728	169.933	521.523	3.06899	1.61776	2.4544e-05	0.000387893	Cyp313a4	159.389	259.285	91.1258	634.351	379.481	550.738	Cyp313a4	108	167	88	950	436	747
318141	CG32652	CG32652 gene product from transcript CG32652-RA	NP_727607::NM_167322	FBgn0052652	1.051	0.517535	1.58446	3.06155	1.61426	0.803235	0.998202	CG32652	0	1.55261	0	0.667738	2.61111	1.47453	CG32652	0	1	0	1	3	2
42485	Dhc93AB	Dynein heavy chain at 93AB	NP_524424::NP_001262793::NM_001275864::NM_079700	FBgn0013812	70.1842	34.5611	105.807	3.06146	1.61422	0.00171082	0.013888	Dhc93AB	26.5648	63.6568	13.4618	70.1125	132.296	115.013	Dhc93AB	18	41	13	105	152	156
318953	CG31807	CG31807 gene product from transcript CG31807-RA	NM_165170::NP_723984	FBgn0051807	3.15259	1.55306	4.75213	3.05986	1.61347	0.567452	0.859123	CG31807	0	1.55261	3.10656	4.00643	4.35184	5.89813	CG31807	0	1	3	6	5	8
42086	beat-IIa	beaten path IIa	NM_079660::NP_524384	FBgn0038498	48.5637	23.9425	73.1848	3.05669	1.61197	0.00662095	0.0406979	beat-IIa	22.1373	34.1573	15.5328	68.1093	88.7776	62.6676	beat-IIa	15	22	15	102	102	85
37798	Nap1	Nucleosome assembly protein 1	NM_057780::NP_001246486::NP_001246485::NM_001259556::NM_001259557::NP_477128	FBgn0015268	32514.5	16030.7	48998.4	3.05654	1.6119	1.15262e-05	0.00019866	Nap1	14181.2	18536.6	15374.4	50635.3	49743.3	46616.6	Nap1	9609	11939	14847	75831	57152	63229
37679	CG34371	CG34371 gene product from transcript CG34371-RA	NM_137923::NM_137921::NP_611767::NP_611765	FBgn0085400	560.065	276.203	843.928	3.05546	1.61139	0.0415116	0.164879	CG34371	162.34	203.391	462.878	531.52	684.98	1315.28	CG34371	110	131	447	796	787	1784
32070	CG1657	CG1657 gene product from transcript CG1657-RA	NP_572704::NM_132476	FBgn0030286	5892.77	2906.33	8879.21	3.05513	1.61124	1.08309e-05	0.000188497	CG1657	2734.7	3550.81	2433.47	8058.27	10367	8212.41	CG1657	1853	2287	2350	12068	11911	11139
41588	CG14384	CG14384 gene product from transcript CG14384-RB	NM_141984::NP_650241::NP_001262512::NM_001275583	FBgn0038097	2.9911	1.47582	4.50638	3.05347	1.61045	0.486492	0.789313	CG14384	4.42746	0	0	4.00643	4.35184	5.16086	CG14384	3	0	0	6	5	7
36290	Drep-1	DNA fragmentation factor-related protein 1	NP_610721::NM_001273980::NM_136877::NP_001260909	FBgn0024732	602.815	297.449	908.181	3.05323	1.61034	4.04413e-05	0.000605601	Drep-1	348.294	256.18	287.875	1008.28	828.591	887.668	Drep-1	236	165	278	1510	952	1204
42810	Lsd-1	Lipid storage droplet-1	NM_142926::NM_170092::NP_001262883::NP_651183::NM_001275954::NM_170093::NP_732904::NP_732905	FBgn0039114	313.948	154.957	472.938	3.05206	1.60978	0.0124959	0.0668147	Lsd-1	98.88	150.603	215.388	713.144	333.351	372.319	Lsd-1	67	97	208	1068	383	505
318893	CG33127	CG33127 gene product from transcript CG33127-RA	NP_787956::NM_175942	FBgn0053127	3.39164	1.67423	5.10906	3.05159	1.60956	0.536337	0.832217	CG33127	2.95164	0	2.07104	2.67095	10.4444	2.2118	CG33127	2	0	2	4	12	3
33690	pog	poor gastrulation	NM_164600::NM_001273127::NP_001245881::NP_723019::NP_001014465::NP_001260056::NM_001258953::NM_001258952::NM_001014465::NP_001245882	FBgn0051660	41.1592	20.3535	61.965	3.04444	1.60618	0.0156677	0.0797411	pog	10.3307	24.8417	25.888	67.4416	41.7777	76.6757	pog	7	16	25	101	48	104
33427	VGlut	Vesicular glutamate transporter	NP_608681::NP_001259939::NP_001245848::NM_001258919::NM_001273010::NM_134837	FBgn0031424	6.97241	3.45084	10.494	3.041	1.60454	0.415623	0.726829	VGlut	0	6.21042	4.14208	4.67417	1.74074	25.067	VGlut	0	4	4	7	2	34
42475	CG10830	CG10830 gene product from transcript CG10830-RA	NP_650926::NM_142669	FBgn0038839	48.0465	23.7975	72.2954	3.03794	1.60309	0.0120372	0.0647999	CG10830	20.6615	21.7365	28.9946	53.4191	66.148	97.3191	CG10830	14	14	28	80	76	132
39787	CG13050	CG13050 gene product from transcript CG13050-RA	NP_648859::NM_140602	FBgn0036591	1.39375	0.690347	2.09716	3.03784	1.60304	0.838235	1	CG13050	0	0	2.07104	1.33548	3.48148	1.47453	CG13050	0	0	2	2	4	2
41156	CG9396	CG9396 gene product from transcript CG9396-RA	NP_649912::NM_141655	FBgn0037714	27.5344	13.6421	41.4268	3.03669	1.6025	0.0271969	0.119755	CG9396	19.1857	12.4208	9.31968	41.3998	26.1111	56.7695	CG9396	13	8	9	62	30	77
40033	GNBP2	Gram-negative bacteria binding protein 2	NP_730352::NP_730351::NM_079417::NM_168773::NP_524141::NP_730350::NM_168771::NM_168772	FBgn0040322	1199.86	594.696	1805.03	3.03521	1.6018	6.05935e-05	0.000857712	GNBP2	520.965	484.413	778.711	1791.54	1956.59	1666.96	GNBP2	353	312	752	2683	2248	2261
40285	knrl	knirps-like	NM_176374::NP_788552	FBgn0001323	644.518	319.706	969.331	3.03194	1.60024	6.09469e-05	0.000859459	knrl	278.93	341.573	338.615	730.506	1106.24	1071.25	knrl	189	220	327	1094	1271	1453
31311	CG12535	CG12535 gene product from transcript CG12535-RD	NP_001259206::NM_001272277::NP_570055::NP_726860::NM_130699::NM_001272276::NP_001259205::NM_166972	FBgn0029657	8.03685	3.98671	12.087	3.03182	1.60018	0.191289	0.461363	CG12535	8.85492	3.10521	0	13.3548	14.7963	8.10993	CG12535	6	2	0	20	17	11
33569	Thor	CG8846 gene product from transcript CG8846-RA	NP_477295::NM_057947	FBgn0261560	132676	65864.9	199487	3.02873	1.59871	1.11625e-05	0.000192857	Thor	38670.9	100409	58515.2	187793	230253	180416	Thor	26203	64671	56508	281238	264546	244709
41087	Rel	Relish	NM_057746::NP_996187::NM_206465::NP_996189::NM_206466::NP_996188::NP_477094::NM_206467	FBgn0014018	45292.8	22499.5	68086.2	3.02612	1.59747	1.92992e-05	0.000313689	Rel	21185.4	22782.9	23530.1	64843.4	78020.7	61394.3	Rel	14355	14674	22723	97109	89641	83273
44849	pnr	pannier	NP_001262620::NM_001275692::NP_001262621::NM_057337::NM_169697::NM_001275691::NP_476685::NP_732102	FBgn0003117	1216.8	605.053	1828.55	3.02213	1.59556	0.0598755	0.214567	pnr	354.197	363.31	1097.65	2924.69	1280.31	1280.63	pnr	240	234	1060	4380	1471	1737
36881	CG5522	CG5522 gene product from transcript CG5522-RA	NM_137314::NP_725617::NP_725616::NM_166193::NP_611158::NP_725613::NM_166195::NM_166196::NM_166194::NP_725614::NM_166197::NP_725615	FBgn0034158	3908.75	1944.16	5873.33	3.02101	1.59503	4.28542e-05	0.000637054	CG5522	1188.04	2068.07	2576.37	5480.13	6248.38	5891.49	CG5522	805	1332	2488	8207	7179	7991
41333	Ugt35b	UDP-glycosyltransferase 35b	NM_079589::NP_524313	FBgn0026314	1.0404	0.517535	1.56327	3.0206	1.59484	0.805863	0.999607	Ugt35b	0	1.55261	0	0	1.74074	2.94906	Ugt35b	0	1	0	0	2	4
33192	CG3345	CG3345 gene product from transcript CG3345-RA	NM_134665::NP_608509	FBgn0031240	5.15093	2.56298	7.73887	3.01948	1.5943	0.473209	0.777477	CG3345	1.47582	0	6.21312	7.34512	12.1852	3.68633	CG3345	1	0	6	11	14	5
37498	CG34369	CG34369 gene product from transcript CG34369-RA	NP_611622::NM_137778	FBgn0085398	2.08103	1.03552	3.12653	3.01929	1.59421	0.748452	0.972317	CG34369	0	0	3.10656	0	3.48148	5.89813	CG34369	0	0	3	0	4	8
35090	CG42750	CG42750 gene product from transcript CG42750-RB	NM_165245::NP_724101	FBgn0261804	7.71344	3.83994	11.5869	3.01747	1.59334	0.274464	0.575672	CG42750	7.3791	3.10521	1.03552	5.34191	4.35184	25.067	CG42750	5	2	1	8	5	34
3355171	FucTC	CG40305 gene product from transcript CG40305-RB	NM_001042855::NP_001036320	FBgn0044872	31.955	15.9115	47.9985	3.01659	1.59292	0.0277712	0.121664	FucTC	17.7098	12.4208	17.6038	52.0836	41.7777	50.1341	FucTC	12	8	17	78	48	68
43088	ymp	yellow-emperor	NP_651404::NP_733109::NM_170230::NM_143147	FBgn0261287	9.19508	4.58238	13.8078	3.01323	1.59131	0.292672	0.597271	ymp	4.42746	0	9.31968	10.6838	22.6296	8.10993	ymp	3	0	9	16	26	11
40937	CG2678	CG2678 gene product from transcript CG2678-RB	NM_001260044::NP_001246973::NP_649750::NM_141493	FBgn0014931	66.5993	33.1969	100.002	3.01238	1.5909	0.00555971	0.0353892	CG2678	45.7504	15.5261	38.3143	111.512	104.444	84.0483	CG2678	31	10	37	167	120	114
32838	Wnt5	Wnt oncogene analog 5	NM_057576::NP_476924	FBgn0010194	1165.53	581.145	1749.91	3.01115	1.59031	0.00014039	0.00174979	Wnt5	438.319	364.862	940.253	1694.05	1985.31	1570.38	Wnt5	297	235	908	2537	2281	2130
39681	obst-H	obstructor-H	NM_001038931::NP_001034020	FBgn0053983	4.44261	2.21736	6.66786	3.00712	1.58838	0.405788	0.718576	obst-H	1.47582	3.10521	2.07104	8.01286	6.09258	5.89813	obst-H	1	2	2	12	7	8
318785	CG31528	CG31528 gene product from transcript CG31528-RA	NM_168995::NP_730833	FBgn0051528	6.89925	3.44358	10.3549	3.00702	1.58834	0.283712	0.585602	CG31528	10.3307	0	0	8.6806	1.74074	20.6434	CG31528	7	0	0	13	2	28
41017	CG42796	CG42796 gene product from transcript CG42796-RE	NM_001275444::NP_001262373::NP_649806::NM_141549	FBgn0261929	5.42485	2.7093	8.1404	3.00462	1.58718	0.337209	0.64596	CG42796	2.95164	3.10521	2.07104	9.34834	6.96295	8.10993	CG42796	2	2	2	14	8	11
35572	CG15909	CG15909 gene product from transcript CG15909-RA	NM_136381::NP_610225	FBgn0033090	20.6557	10.3197	30.9918	3.00318	1.58649	0.0645895	0.225677	CG15909	11.8066	10.8682	8.28416	18.6967	46.9999	27.2788	CG15909	8	7	8	28	54	37
36669	CG10253	CG10253 gene product from transcript CG10253-RD	NP_611006::NP_001188936::NM_001202006::NP_001188937::NP_001188935::NM_001202008::NM_001202007::NM_137162	FBgn0033983	23.9859	11.9934	35.9783	2.99983	1.58488	0.0376733	0.15304	CG10253	14.7582	13.9735	7.24864	37.3933	32.2037	38.3378	CG10253	10	9	7	56	37	52
40196	CG14186	CG14186 gene product from transcript CG14186-RA	NM_140917::NP_649174	FBgn0036935	88.3645	44.1886	132.54	2.99943	1.58469	0.00754787	0.0452397	CG14186	48.7021	31.0521	52.8115	76.7899	135.778	185.054	CG14186	33	20	51	115	156	251
41362	KP78a	CG6715 gene product from transcript CG6715-RB	NM_141809::NP_650066	FBgn0026064	788.899	394.564	1183.23	2.99884	1.5844	0.0149416	0.0768776	KP78a	242.035	340.021	601.637	967.553	825.98	1756.17	KP78a	164	219	581	1449	949	2382
41361	KP78b	CG17216 gene product from transcript CG17216-RB	NP_001163587::NM_001170116::NM_141808::NP_650065	FBgn0026063	788.899	394.564	1183.23	2.99884	1.5844	0.0149416	0.0768776	KP78b	242.035	340.021	601.637	967.553	825.98	1756.17	KP78b	164	219	581	1449	949	2382
37325	Nnf1a	CG13434 gene product from transcript CG13434-RA	NM_137648::NP_611492	FBgn0034523	182.908	91.5191	274.296	2.99715	1.58359	0.000655677	0.00631387	Nnf1a	45.7504	99.3668	129.44	324.521	207.148	291.22	Nnf1a	31	64	125	486	238	395
41949	CG10407	CG10407 gene product from transcript CG10407-RB	NM_142262::NM_001275693::NP_001262622::NP_650519	FBgn0038395	942.901	471.945	1413.86	2.99581	1.58295	6.1074e-05	0.000860402	CG10407	464.883	402.125	548.826	1293.41	1387.37	1560.79	CG10407	315	259	530	1937	1594	2117
41645	CG8870	CG8870 gene product from transcript CG8870-RB	NM_001275605::NP_001262534::NM_169517::NP_731802	FBgn0038144	66.4678	33.2842	99.6514	2.99396	1.58205	0.00247738	0.018598	CG8870	20.6615	60.5516	18.6394	109.509	91.3887	98.0564	CG8870	14	39	18	164	105	133
39432	ver	verrocchio	NP_001261777::NM_140330::NP_648587::NM_001274848	FBgn0262524	463.235	231.981	694.49	2.99374	1.58195	9.25708e-05	0.00122891	ver	243.51	208.049	244.383	753.209	710.221	620.041	ver	165	134	236	1128	816	841
37109	GstE4	Glutathione S transferase E4	NM_137482::NP_611326	FBgn0063496	12.5913	6.3078	18.8748	2.9923	1.58125	0.575294	0.866491	GstE4	4.42746	3.10521	11.3907	2.67095	0.870369	53.0831	GstE4	3	2	11	4	1	72
33271	ninaA	neither inactivation nor afterpotential A	NP_476656::NM_057308	FBgn0002936	5.51181	2.76139	8.26224	2.99206	1.58114	0.542401	0.836418	ninaA	0	0	8.28416	2.00321	4.35184	18.4316	ninaA	0	0	8	3	5	25
59171	CG18810	CG18810 gene product from transcript CG18810-RA	NP_652670::NM_144413	FBgn0042133	5.7001	2.85651	8.54368	2.99095	1.5806	0.390161	0.703206	CG18810	4.42746	0	4.14208	6.67738	13.0555	5.89813	CG18810	3	0	4	10	15	8
34642	CG31760	CG31760 gene product from transcript CG31760-RC	NM_164996::NP_001260402::NM_001169491::NP_001162962::NP_723730::NM_001273473	FBgn0051760	14.7446	7.39451	22.0947	2.98798	1.57917	0.163122	0.419837	CG31760	1.47582	6.21042	14.4973	13.3548	18.2777	34.6515	CG31760	1	4	14	20	21	47
38823	SMSr	CG32380 gene product from transcript CG32380-RA	NM_168212::NP_648114::NP_729250::NM_139857	FBgn0052380	3207.76	1608.83	4806.7	2.9877	1.57904	6.06427e-05	0.000857712	SMSr	1421.22	1285.56	2119.71	4377.69	5771.42	4270.98	SMSr	963	828	2047	6556	6631	5793
35254	msb1l	CG10364 gene product from transcript CG10364-RA	NM_136147::NP_609991	FBgn0027949	300.959	150.947	450.971	2.9876	1.57899	0.000423255	0.00437068	msb1l	91.5009	127.314	234.028	459.404	423.87	469.638	msb1l	62	82	226	688	487	637
31168	moody	CG4322 gene product from transcript CG4322-RD	NP_001259170::NP_001259171::NP_001188535::NP_001188536::NP_569970::NP_001188534::NM_001272241::NM_001201605::NM_130614::NM_001201607::NM_001272242::NM_001201606	FBgn0025631	2874.6	1441.91	4307.28	2.98721	1.5788	3.63074e-05	0.000551052	moody	1641.11	1139.61	1545	3438.85	4856.66	4626.34	moody	1112	734	1492	5150	5580	6275
43136	CG42235	CG42235 gene product from transcript CG42235-RE	NM_001144640::NM_170250::NP_651447::NM_143190::NP_001138111::NP_001138112::NP_733129::NM_001144639::NP_651446::NM_143189	FBgn0250757	36.6814	18.4143	54.9486	2.98403	1.57726	0.193928	0.465289	CG42235	32.468	15.5261	7.24864	62.0997	1.74074	101.005	CG42235	22	10	7	93	2	137
39954	Oatp74D	Organic anion transporting polypeptide 74D	NM_140732::NP_001163460::NM_001169989::NP_648989	FBgn0036732	20659	10374.6	30943.5	2.98262	1.57658	9.63902e-06	0.000168991	Oatp74D	8930.19	14853.8	7339.77	29695	35205.6	27929.8	Oatp74D	6051	9567	7088	44471	40449	37883
36098	Prx2540-2	Peroxiredoxin 2540-2	NM_078959::NP_523683	FBgn0033518	1585.31	796.58	2374.05	2.9803	1.57546	0.317394	0.625366	Prx2540-2	1599.79	350.889	439.061	5523.53	719.795	878.821	Prx2540-2	1084	226	424	8272	827	1192
41399	Elp1	Elongator complex protein 1	NP_001262477::NP_650098::NM_141841::NP_001262478::NM_001275548::NM_001275549	FBgn0037926	3248.54	1632.35	4864.72	2.98019	1.5754	2.15755e-05	0.000346348	Elp1	1641.11	1757.55	1498.4	4705.55	5180.44	4708.18	Elp1	1112	1132	1447	7047	5952	6386
35639	Spn43Ad	Serpin 43Ad	NP_610261::NM_136417	FBgn0044011	47.8887	24.0705	71.7069	2.97904	1.57485	0.0140068	0.0729798	Spn43Ad	14.7582	41.9204	15.5328	39.3966	73.9814	101.743	Spn43Ad	10	27	15	59	85	138
34524	aub	aubergine	NM_057386::NP_476734::NM_001103674::NP_001097144	FBgn0000146	36.4093	18.3021	54.5165	2.9787	1.57468	0.0276144	0.121294	aub	19.1857	10.8682	24.8525	54.0868	50.4814	58.9813	aub	13	7	24	81	58	80
41345	CG6689	CG6689 gene product from transcript CG6689-RA	NP_650051::NM_141794	FBgn0037877	3359.34	1689.06	5029.63	2.97776	1.57423	1.60312e-05	0.000268838	CG6689	1453.68	2262.15	1351.35	4637.44	5717.45	4733.98	CG6689	985	1457	1305	6945	6569	6421
34052	Acp1	Adult cuticle protein 1	NP_477115::NM_057767	FBgn0014454	1.37256	0.690347	2.05478	2.97644	1.57359	0.842525	1	Acp1	0	0	2.07104	0	1.74074	4.4236	Acp1	0	0	2	0	2	6
31742	CG15336	CG15336 gene product from transcript CG15336-RD	NP_572450::NM_132222	FBgn0030009	0.686281	0.345173	1.02739	2.97644	1.57359	0.966165	1	CG15336	0	0	1.03552	0	0.870369	2.2118	CG15336	0	0	1	0	1	3
36465	CG4676	CG4676 gene product from transcript CG4676-RA	NP_610853::NM_137009	FBgn0033815	9.49658	4.77989	14.2133	2.97356	1.57219	0.215322	0.49763	CG4676	2.95164	6.21042	5.1776	10.0161	15.6666	16.9571	CG4676	2	4	5	15	18	23
43377	beat-VI	CG14064 gene product from transcript CG14064-RB	NP_651619::NM_143362::NP_001263035::NM_001276106	FBgn0039584	30.8834	15.5475	46.2193	2.97277	1.57181	0.383439	0.695924	beat-VI	8.85492	20.1839	17.6038	19.3644	8.70369	110.59	beat-VI	6	13	17	29	10	150
31139	CG14814	CG14814 gene product from transcript CG14814-RC	NM_001272216::NM_166909::NM_130591::NP_726770::NP_001259145::NP_569947	FBgn0023515	369.327	185.991	552.662	2.97144	1.57116	0.00025938	0.0029191	CG14814	100.356	189.418	268.2	608.977	481.314	567.695	CG14814	68	122	259	912	553	770
37699	CG34424	CG34424 gene product from transcript CG34424-RA	NM_001103962::NP_001097432	FBgn0085453	554.079	279.06	829.099	2.97105	1.57097	5.49774e-05	0.000790817	CG34424	234.655	344.679	257.845	921.479	741.554	824.263	CG34424	159	222	249	1380	852	1118
326244	CG32985	CG32985 gene product from transcript CG32985-RA	NP_788013::NM_175999	FBgn0052985	1.37058	0.690347	2.05081	2.97069	1.5708	0.84293	1	CG32985	0	0	2.07104	2.67095	3.48148	0	CG32985	0	0	2	4	4	0
50441	CG18666	CG18666 gene product from transcript CG18666-RA	NM_144308::NP_652565	FBgn0040967	0.685289	0.345173	1.0254	2.97069	1.5708	0.966387	1	CG18666	0	0	1.03552	1.33548	1.74074	0	CG18666	0	0	1	2	2	0
39669	CG7275	CG7275 gene product from transcript CG7275-RA	NM_140510::NP_648767	FBgn0036500	1535.13	773.371	2296.89	2.96997	1.57045	3.452e-05	0.000526883	CG7275	672.974	863.249	783.889	2437.24	2350	2103.42	CG7275	456	556	757	3650	2700	2853
41496	CG10041	CG10041 gene product from transcript CG10041-RA	NM_141920::NP_650177	FBgn0038014	36.4926	18.3968	54.5884	2.96728	1.56914	0.0519624	0.19382	CG10041	23.6131	13.9735	17.6038	22.7031	83.5554	57.5067	CG10041	16	9	17	34	96	78
42146	CG18012	CG18012 gene product from transcript CG18012-RC	NP_650662::NM_001275756::NM_142405::NP_001262685	FBgn0038552	4501.24	2270.22	6732.26	2.96546	1.56826	1.77983e-05	0.000292964	CG18012	2017.45	2841.27	1951.96	6772.87	7114.4	6309.52	CG18012	1367	1830	1885	10143	8174	8558
36019	CG1671	CG1671 gene product from transcript CG1671-RA	NP_610526::NM_136682	FBgn0033454	2453.27	1237.69	3668.84	2.96426	1.56767	2.06034e-05	0.000333368	CG1671	1356.28	1290.22	1066.59	4007.77	3610.29	3388.47	CG1671	919	831	1030	6002	4148	4596
35288	lok	loki	NM_057871::NM_057870::NP_477219::NM_165318::NP_001246100::NM_001259171::NP_724241::NP_477218	FBgn0019686	1805.51	911.013	2700.02	2.96375	1.56742	2.38914e-05	0.000377999	lok	674.45	1249.85	808.741	2608.85	2743.4	2747.79	lok	457	805	781	3907	3152	3727
31343	CG15239	CG15239 gene product from transcript CG15239-RA	NP_570081::NM_130725	FBgn0029681	18.2573	9.2146	27.3	2.96269	1.56691	0.0811608	0.264198	CG15239	5.90328	12.4208	9.31968	29.3805	25.2407	27.2788	CG15239	4	8	9	44	29	37
33754	Cyp4ac1	CG14032 gene product from transcript CG14032-RA	NP_608916::NM_135072	FBgn0031693	147.276	74.3532	220.199	2.96153	1.56634	0.0560297	0.20492	Cyp4ac1	60.5086	58.999	103.552	365.253	152.315	143.03	Cyp4ac1	41	38	100	547	175	194
36129	CG7220	CG7220 gene product from transcript CG7220-RD	NP_724964::NM_136760::NM_001103791::NP_724965::NM_165795::NM_206087::NP_001097261::NP_610604::NM_165796::NP_995809	FBgn0033544	6342.92	3206.37	9479.47	2.95645	1.56387	5.79182e-05	0.00082655	CG7220	2796.68	2606.83	4215.6	9951.3	10515.8	7971.32	CG7220	1895	1679	4071	14903	12082	10812
32459	dah	discontinuous actin hexagon	NP_001259568::NP_511162::NM_001272639::NM_078607	FBgn0015926	220.831	111.644	330.019	2.956	1.56365	0.000709497	0.00673221	dah	69.3636	100.919	164.648	338.543	335.962	315.55	dah	47	65	159	507	386	428
35531	CG14591	CG14591 gene product from transcript CG14591-RD	NP_724447::NM_001201936::NP_610196::NP_001188864::NM_165456::NM_136352::NM_001201935::NP_001188865	FBgn0033054	19.3865	9.80167	28.9714	2.95576	1.56353	0.155701	0.408082	CG14591	11.8066	12.4208	5.1776	18.6967	12.1852	56.0322	CG14591	8	8	5	28	14	76
36183	Listericin	CG9080 gene product from transcript CG9080-RA	NP_610650::NM_136806	FBgn0033593	14057.7	7110.62	21004.8	2.954	1.56267	0.000156207	0.00189722	Listericin	6397.68	2577.33	12356.9	19923.3	23671.4	19419.6	Listericin	4335	1660	11933	29837	27197	26340
40470	CG11437	CG11437 gene product from transcript CG11437-RA	NP_649393::NM_141136	FBgn0037165	51.8149	26.2092	77.4206	2.95394	1.56264	0.00387398	0.0265796	CG11437	20.6615	52.7886	5.1776	77.4576	81.8147	72.9893	CG11437	14	34	5	116	94	99
2768945	CG42458	CG42458 gene product from transcript CG42458-RA	NM_206288::NP_996010	FBgn0259935	81.2866	41.1692	121.404	2.9489	1.56018	0.00731185	0.0441029	CG42458	33.9439	20.1839	69.3799	93.4834	107.055	163.673	CG42458	23	13	67	140	123	222
32640	r	rudimentary	NM_078653::NP_996488::NP_523377::NM_206765	FBgn0003189	5069.95	2568.54	7571.35	2.94772	1.5596	3.67582e-05	0.000555695	r	2191.59	2648.75	2865.28	7839.25	7904.69	6970.11	r	1485	1706	2767	11740	9082	9454
36996	RhoGAP54D	CG6477 gene product from transcript CG6477-RA	NP_001261060::NP_611236::NM_001274131::NM_137392::NM_206156::NP_995878	FBgn0034249	462.714	234.491	690.937	2.94654	1.55902	0.000293848	0.00323573	RhoGAP54D	159.389	187.865	356.219	639.026	673.666	760.121	RhoGAP54D	108	121	344	957	774	1031
36624	CG10131	CG10131 gene product from transcript CG10131-RA	NM_137130::NP_610974	FBgn0033949	1981.85	1004.46	2959.24	2.94612	1.55881	0.0267387	0.118212	CG10131	692.16	990.563	1330.64	4660.15	2022.74	2194.84	CG10131	469	638	1285	6979	2324	2977
43009	CG11920	CG11920 gene product from transcript CG11920-RA	NP_651335::NM_143078	FBgn0039274	720.132	365.092	1075.17	2.94493	1.55823	7.36587e-05	0.0010176	CG11920	377.81	341.573	375.894	1111.12	1185.44	928.955	CG11920	256	220	363	1664	1362	1260
31195	Nmd3	Nonsense-mediated mRNA 3	NM_057984::NP_477332	FBgn0023542	3508.26	1778.81	5237.72	2.94452	1.55803	2.56429e-05	0.000403918	Nmd3	1652.92	2027.7	1655.8	5354.59	5563.4	4795.18	Nmd3	1120	1306	1599	8019	6392	6504
39391	CG6910	CG6910 gene product from transcript CG6910-RC	NP_001261748::NP_648556::NM_140299::NM_001274819	FBgn0036262	1817.5	921.916	2713.09	2.94288	1.55723	0.269577	0.569445	CG6910	664.119	1099.25	1002.38	5910.82	1208.07	1020.38	CG6910	450	708	968	8852	1388	1384
34287	CG4364	CG4364 gene product from transcript CG4364-RA	NP_609305::NM_135461	FBgn0032138	24643	12502.2	36783.7	2.94218	1.55688	1.80154e-05	0.000295855	CG4364	10639.2	15791.6	11075.9	38898.4	37844.5	33608.3	CG4364	7209	10171	10696	58254	43481	45585
38021	p130CAS	CG1212 gene product from transcript CG1212-RD	NM_001103986::NM_001169831::NP_001163302::NP_001137861::NP_001137860::NM_001144389::NP_001097456::NM_167797::NP_728478::NM_001144388	FBgn0035101	2136.64	1084.69	3188.58	2.93961	1.55563	6.35054e-05	0.000890013	p130CAS	860.403	1018.51	1375.17	3642.51	3235.16	2688.07	p130CAS	583	656	1328	5455	3717	3646
35696	scra	scraps	NM_001014502::NP_724582::NM_165544::NP_001014502::NM_165543::NP_724583	FBgn0261385	1658.93	842.41	2475.45	2.93853	1.5551	0.000117342	0.00151	scra	575.57	683.147	1268.51	2600.84	2309.96	2515.55	scra	390	440	1225	3895	2654	3412
37575	dnr1	defense repressor 1	NM_137836::NP_001261137::NM_001274208::NP_611680	FBgn0260866	9504.45	4833	14175.9	2.93314	1.55245	4.03394e-05	0.000604709	dnr1	4594.23	4704.4	5200.38	11483.8	16795.5	14248.4	dnr1	3113	3030	5022	17198	19297	19326
43466	stg	string	NM_001276137::NP_524547::NP_001263066::NM_079823	FBgn0003525	1004.45	511.367	1497.54	2.9285	1.55016	0.000162935	0.00196265	stg	233.18	482.86	818.061	1791.54	1179.35	1521.72	stg	158	311	790	2683	1355	2064
318776	CG31516	CG31516 gene product from transcript CG31516-RA	NM_164316::NP_730784	FBgn0051516	15.2028	7.74058	22.665	2.92807	1.54995	0.223108	0.509511	CG31516	1.47582	0	21.7459	20.0321	24.3703	23.5925	CG31516	1	0	21	30	28	32
31193	Cyp4ae1	Cytochrome P450-4ae1	NP_525044::NM_080305	FBgn0015036	368.92	187.876	549.965	2.92728	1.54956	0.00017044	0.00203373	Cyp4ae1	180.05	190.971	192.607	545.542	621.443	482.909	Cyp4ae1	122	123	186	817	714	655
42658	CG5278	CG5278 gene product from transcript CG5278-RA	NM_142806::NP_651063	FBgn0038986	250.541	127.624	373.457	2.92623	1.54904	0.061056	0.217832	CG5278	141.679	189.418	51.776	180.957	304.629	634.786	CG5278	96	122	50	271	350	861
50098	CG18682	CG18682 gene product from transcript CG18682-RA	NM_144017::NM_001170303::NP_652274::NP_001163774	FBgn0040625	2.32066	1.18229	3.45904	2.92572	1.54879	0.684692	0.934957	CG18682	1.47582	0	2.07104	1.33548	6.09258	2.94906	CG18682	1	0	2	2	7	4
44117	bgm	bubblegum	NP_524698::NM_079959	FBgn0027348	1317.95	672.007	1963.9	2.92244	1.54717	3.5571e-05	0.000541765	bgm	696.587	777.856	541.577	1450.33	2266.44	2174.93	bgm	472	501	523	2172	2604	2950
32761	CG6398	CG6398 gene product from transcript CG6398-RA	NP_573244::NM_133016	FBgn0030870	10769.5	5491.67	16047.3	2.92212	1.54702	2.57193e-05	0.000404674	CG6398	5594.84	6022.56	4857.63	14781.1	19643.4	13717.6	CG6398	3791	3879	4691	22136	22569	18606
2768865	dpr7	CG33481 gene product from transcript CG33481-RF	NP_001096850::NM_001103381::NM_001103380::NP_001096851	FBgn0053481	143.156	73.0605	213.252	2.91885	1.5454	0.000509814	0.00507715	dpr7	64.9361	108.682	45.5629	177.618	240.222	221.917	dpr7	44	70	44	266	276	301
40232	polo	CG12306 gene product from transcript CG12306-RA	NP_524179::NM_079455::NP_001014592::NM_001014592	FBgn0003124	1798.47	918.101	2678.84	2.9178	1.54488	0.000131632	0.00165509	polo	519.489	818.223	1416.59	2740.4	2340.42	2955.7	polo	352	527	1368	4104	2689	4009
33218	ex	expanded	NM_001272894::NP_001259823::NM_057492::NP_476840	FBgn0004583	6291.21	3213.51	9368.92	2.91548	1.54374	3.8595e-05	0.00058223	ex	3232.05	3229.42	3179.05	6865.68	11062.4	10178.7	ex	2190	2080	3070	10282	12710	13806
326208	CG32344	CG32344 gene product from transcript CG32344-RA	NP_612028::NM_138184	FBgn0052344	1801.03	920.868	2681.19	2.91158	1.5418	2.83721e-05	0.000441546	CG32344	1050.78	948.642	763.179	3025.52	2652.88	2365.15	CG32344	712	611	737	4531	3048	3208
39319	CG11658	CG11658 gene product from transcript CG11658-RC	NP_996061::NM_206337::NM_206338::NM_206339::NP_996058::NM_140241::NM_206336::NP_996060::NP_996059::NP_648498	FBgn0036196	4803.46	2458.95	7147.96	2.90691	1.53949	0.00201802	0.0159729	CG11658	1514.19	1030.93	4831.74	6844.98	8318.12	6280.77	CG11658	1026	664	4666	10251	9557	8519
38281	CG15878	CG15878 gene product from transcript CG15878-RA	NP_647699::NM_139442	FBgn0035316	3.94199	2.01895	5.86503	2.90499	1.53853	0.398673	0.711628	CG15878	2.95164	3.10521	0	7.34512	4.35184	5.89813	CG15878	2	2	0	11	5	8
3772334	CG33928	CG33928 gene product from transcript CG33928-RA	NM_001032105::NP_001027276	FBgn0053928	2.59444	1.32905	3.85983	2.9042	1.53814	0.598037	0.881949	CG33928	2.95164	0	1.03552	2.67095	5.22221	3.68633	CG33928	2	0	1	4	6	5
42668	CG13843	CG13843 gene product from transcript CG13843-RA	NM_142812::NP_651069	FBgn0038993	16.6095	8.52561	24.6934	2.89638	1.53425	0.153288	0.403685	CG13843	5.90328	3.10521	16.5683	24.0386	23.5	26.5416	CG13843	4	2	16	36	27	36
38310	CG16762	CG16762 gene product from transcript CG16762-RA	NP_647722::NM_139465	FBgn0035343	9.20994	4.72825	13.6916	2.89571	1.53392	0.177599	0.440939	CG16762	5.90328	6.21042	2.07104	20.0321	2.61111	18.4316	CG16762	4	4	2	30	3	25
38090	CG13897	CG13897 gene product from transcript CG13897-RB	NM_138213::NP_612057::NM_001274293::NP_001261222	FBgn0035160	429.598	220.609	638.586	2.89464	1.53339	0.00243395	0.0183782	CG13897	104.783	149.05	407.995	620.329	506.555	788.875	CG13897	71	96	394	929	582	1070
50169	CG18675	CG18675 gene product from transcript CG18675-RA	NM_144077::NP_652334	FBgn0040696	48.2497	24.7873	71.7122	2.8931	1.53262	0.0129076	0.0685014	CG18675	13.2824	37.2625	23.817	50.7481	81.8147	82.5738	CG18675	9	24	23	76	94	112
43469	Ptp99A	Protein tyrosine phosphatase 99A	NM_057468::NP_001189309::NM_143434::NP_476816::NM_001202380::NM_170409::NP_733288::NP_996302::NP_651691::NM_206579	FBgn0004369	4983.62	2561.12	7406.12	2.89175	1.53194	0.000128328	0.00162211	Ptp99A	1861.01	2047.89	3774.47	6794.24	8661.91	6762.2	Ptp99A	1261	1319	3645	10175	9952	9172
37302	CG13868	CG13868 gene product from transcript CG13868-RB	NM_137628::NP_611472::NP_001163215::NM_001169744	FBgn0034501	11227.7	5774.5	16680.8	2.88871	1.53042	4.20233e-05	0.000626661	CG13868	5680.43	5530.38	6112.68	17684.4	17559.7	14798.4	CG13868	3849	3562	5903	26484	20175	20072
318847::3771723::3771729::3771771::3771792::3771959::3772032::3772149::3772163::3772173::3772189::3772191::3772198::3772231::3772370::3772374::3772421::3772489::3772517::3772518::3772552::3772607::3772619	His3:CG31613::His3:CG33836::His3:CG33842::His3:CG33815::His3:CG33830::His3:CG33806::His3:CG33839::His3:CG33803::His3:CG33809::His3:CG33863::His3:CG33866::His3:CG33854::His3:CG33818::His3:CG33857::His3:CG33821::His3:CG33824::His3:CG33845::His3:CG33812::His3:CG33860::His3:CG33851::His3:CG33833::His3:CG33827::His3:CG33848	CG31613 gene product from transcript CG31613-RA::CG33836 gene product from transcript CG33836-RA::CG33842 gene product from transcript CG33842-RA::CG33815 gene product from transcript CG33815-RA::CG33830 gene product from transcript CG33830-RA::CG33806 gene product from transcript CG33806-RA::CG33839 gene product from transcript CG33839-RA::CG33803 gene product from transcript CG33803-RA::CG33809…	NM_165384::NP_724345::NM_001032167::NP_001027338::NM_001032177::NP_001027348::NP_001027303::NM_001032132::NM_001032157::NP_001027328::NP_001027289::NM_001032118::NP_001027343::NM_001032172::NM_001032114::NP_001027285::NM_001032123::NP_001027294::NP_001027383::NM_001032212::NP_001027387::NM_001032216::NP_001027368::NM_001032197::NM_001032137::NP_001027308::NM_001032202::NP_001027373::NP_001027313:…	FBgn0053854	3.92241	2.01895	5.82587	2.88559	1.52887	0.413437	0.725014	His3:CG31613::His3:CG33836::His3:CG33842::His3:CG33815::His3:CG33830::His3:CG33806::His3:CG33839::His3:CG33803::His3:CG33809::His3:CG33863::His3:CG33866::His3:CG33854::His3:CG33818::His3:CG33857::His3:CG33821::His3:CG33824::His3:CG33845::His3:CG33812::His3:CG33860::His3:CG33851::His3:CG33833::His3:CG33827::His3:CG33848	2.95164	3.10521	0	2.67095	5.22221	9.58446	His3:CG31613::His3:CG33836::His3:CG33842::His3:CG33815::His3:CG33830::His3:CG33806::His3:CG33839::His3:CG33803::His3:CG33809::His3:CG33863::His3:CG33866::His3:CG33854::His3:CG33818::His3:CG33857::His3:CG33821::His3:CG33824::His3:CG33845::His3:CG33812::His3:CG33860::His3:CG33851::His3:CG33833::His3:CG33827::His3:CG33848	2	2	0	4	6	13
39225	Cpr67Fb	Cuticular protein 67Fb	NM_140163::NP_648420	FBgn0036110	558.967	287.936	829.998	2.88258	1.52736	0.0442134	0.172679	Cpr67Fb	329.108	336.916	197.784	661.061	451.721	1377.21	Cpr67Fb	223	217	191	990	519	1868
42008	decay	death executioner caspase related to Apopain/Yama	NP_477462::NM_058114	FBgn0028381	10.1633	5.24668	15.0799	2.87418	1.52315	0.235947	0.526701	decay	5.90328	1.55261	8.28416	16.0257	7.83332	21.3807	decay	4	1	8	24	9	29
43916	rok	Rho-kinase	NP_536796::NM_080535	FBgn0026181	13194.9	6811.76	19578.1	2.87417	1.52314	3.33462e-05	0.000510605	rok	8217.37	6385.87	5832.05	17926.1	24726.3	16082	rok	5568	4113	5632	26846	28409	21813
36168	CG13229	CG13229 gene product from transcript CG13229-RC	NM_001273951::NP_610637::NM_136793::NP_001260881::NP_001260880::NM_001273952	FBgn0033579	561.84	290.114	833.565	2.87323	1.52267	0.000212223	0.00245631	CG13229	274.503	234.444	361.397	790.602	889.517	820.577	CG13229	186	151	349	1184	1022	1113
4379854	CG34114	CG34114 gene product from transcript CG34114-RB	NM_001170115::NP_001036705::NP_001163586::NM_001043240	FBgn0083950	36.4401	18.8183	54.0618	2.87283	1.52247	0.022865	0.10526	CG34114	19.1857	21.7365	15.5328	40.732	56.574	64.8794	CG34114	13	14	15	61	65	88
42683	Ccap	Cardioacceleratory peptide	NM_142826::NP_001262846::NP_651083::NM_001275917	FBgn0039007	274.192	141.626	406.758	2.87206	1.52209	0.00208383	0.0163831	Ccap	72.3152	76.0777	276.484	433.362	449.981	336.931	Ccap	49	49	267	649	517	457
32849	wgn	wengen	NM_167626::NP_728186	FBgn0030941	5578.09	2883.38	8272.81	2.86914	1.52062	2.26936e-05	0.000361451	wgn	2712.56	3786.81	2150.78	8197.15	9003.1	7618.17	wgn	1838	2439	2077	12276	10344	10333
38135	Klp61F	Kinesin-like protein at 61F	NM_057470::NP_476818	FBgn0004378	1211.97	627.068	1796.87	2.86551	1.51879	0.000152528	0.00186363	Klp61F	405.851	602.411	872.944	1806.9	1671.98	1911.73	Klp61F	275	388	843	2706	1921	2593
40288	cmpy	crimpy	NM_001104182::NP_001246849::NM_001259920::NM_001104181::NP_001097652::NP_001097651	FBgn0037015	23.9263	12.3898	35.4627	2.86225	1.51715	0.0486952	0.184773	cmpy	11.8066	17.0787	8.28416	21.3676	30.4629	54.5577	cmpy	8	11	8	32	35	74
38688	CG10472	CG10472 gene product from transcript CG10472-RA	NP_648017::NM_139760	FBgn0035670	30.1245	15.6166	44.6324	2.858	1.51501	0.031314	0.133239	CG10472	14.7582	21.7365	10.3552	42.0675	55.7036	36.126	CG10472	10	14	10	63	64	49
31173	CG4194	CG4194 gene product from transcript CG4194-RA	NP_569975::NM_130619	FBgn0025627	105.591	54.7651	156.418	2.85616	1.51408	0.00306552	0.0221014	CG4194	45.7504	51.236	67.3088	148.238	151.444	169.571	CG4194	31	33	65	222	174	230
34181	Dh31	Diuretic hormone 31	NM_164825::NP_001162913::NP_723401::NM_078790::NM_001169442::NP_523514	FBgn0032048	3.99113	2.07014	5.91212	2.8559	1.51395	0.381717	0.693759	Dh31	0	6.21042	0	6.67738	0	11.059	Dh31	0	4	0	10	0	15
42849	CG5991	CG5991 gene product from transcript CG5991-RA	NP_651208::NM_142951::NP_732949::NP_732948::NM_170121::NM_170120	FBgn0026576	2166.39	1123.98	3208.79	2.85486	1.51342	4.61866e-05	0.000680918	CG5991	1009.46	1360.08	1002.38	2817.19	3508.46	3300.74	CG5991	684	876	968	4219	4031	4477
40111	Chd3	CG9594 gene product from transcript CG9594-RA	NP_649111::NM_140854	FBgn0023395	140.499	72.9062	208.092	2.85424	1.51311	0.00113401	0.0100145	Chd3	44.2746	94.709	79.7351	241.054	143.611	239.611	Chd3	30	61	77	361	165	325
36229	CG13203	CG13203 gene product from transcript CG13203-RC	NM_001032233::NP_610680::NM_136836::NP_001027404	FBgn0033628	100.139	51.9955	148.282	2.85183	1.51189	0.00251208	0.0188386	CG13203	56.0812	51.236	48.6695	130.877	158.407	155.563	CG13203	38	33	47	196	182	211
36531	CG6347	CG6347 gene product from transcript CG6347-RA	NP_610906::NM_137062	FBgn0033874	5.68049	2.95164	8.40934	2.84904	1.51047	0.308433	0.615788	CG6347	8.85492	0	0	8.6806	6.96295	9.58446	CG6347	6	0	0	13	8	13
246417	CG30050	CG30050 gene product from transcript CG30050-RB	NM_165897::NP_725159	FBgn0050050	0.664097	0.345173	0.983021	2.84791	1.5099	0.971179	1	CG30050	0	0	1.03552	0	0	2.94906	CG30050	0	0	1	0	0	4
32993	CG12702	CG12702 gene product from transcript CG12702-RB	NP_608355::NM_134511::NM_001272806::NP_001259735	FBgn0031070	520.861	270.987	770.734	2.84417	1.50801	0.000218397	0.00252164	CG12702	233.18	251.522	328.26	795.944	706.74	809.518	CG12702	158	162	317	1192	812	1098
42337	CG17752	CG17752 gene product from transcript CG17752-RA	NP_650817::NM_142560	FBgn0038718	7.29368	3.79646	10.7909	2.84236	1.50709	0.349971	0.659854	CG17752	0	3.10521	8.28416	17.3612	1.74074	13.2708	CG17752	0	2	8	26	2	18
41032	hb	hunchback	NM_169233::NP_731268::NP_731267::NM_169234	FBgn0001180	1.32621	0.690347	1.96207	2.84216	1.50699	0.852121	1	hb	0	0	2.07104	2.67095	1.74074	1.47453	hb	0	0	2	4	2	2
47260	l(3)05822	lethal (3) 05822	NP_001262702::NM_169802::NM_001275773::NP_001262703::NP_652051::NM_001275774::NM_143794::NP_732322	FBgn0010877	6028.85	3140	8917.7	2.84003	1.50591	8.62128e-05	0.0011618	l(3)05822	3038.71	2644.09	3737.19	8514.33	9909.15	8329.63	l(3)05822	2059	1703	3609	12751	11385	11298
31739	CG17982	CG17982 gene product from transcript CG17982-RA	NM_132219::NP_572447	FBgn0030006	1621.99	844.901	2399.08	2.83948	1.50563	5.71616e-05	0.00081657	CG17982	845.645	905.169	783.889	2604.18	2501.44	2091.62	CG17982	573	583	757	3900	2874	2837
35535	CCHa2r	CCHamide-2 receptor	NM_136355::NP_610199::NP_001163060::NM_001169589	FBgn0033058	17.9447	9.36182	26.5276	2.83359	1.50263	0.109075	0.32497	CCHa2r	7.3791	9.31564	11.3907	22.0354	24.3703	33.177	CCHa2r	5	6	11	33	28	45
36631	CG30479	CG30479 gene product from transcript CG30479-RA	NP_001260975::NM_137137::NP_610981::NM_001274046	FBgn0050479	60.2472	31.45	89.0443	2.8313	1.50146	0.00604669	0.0378144	CG30479	36.8955	38.8152	18.6394	69.4448	92.2591	105.429	CG30479	25	25	18	104	106	143
39429	sti	sticky	NM_140327::NM_001274839::NP_001261768::NP_648584	FBgn0002466	1177.18	614.73	1739.63	2.82992	1.50076	0.000226954	0.00259733	sti	401.423	532.544	910.222	1791.54	1657.18	1770.18	sti	272	343	879	2683	1904	2401
8674120	CG42566	CG42566 gene product from transcript CG42566-RA	NP_001097421::NM_001103951	FBgn0260768	273.627	142.931	404.324	2.8288	1.50019	0.00069134	0.00659941	CG42566	95.9283	125.761	207.104	482.775	276.777	453.419	CG42566	65	81	200	723	318	615
34250	Cks30A	Cyclin-dependent kinase subunit 30A	NP_476947::NM_057599	FBgn0010314	430.227	224.757	635.697	2.82837	1.49997	0.000472069	0.0047678	Cks30A	153.485	186.313	334.473	698.454	565.74	642.896	Cks30A	104	120	323	1046	650	872
35529	SCAP	SREBP cleavage activating protein	NM_176097::NP_788277	FBgn0033052	8125.88	4245.64	12006.1	2.82787	1.49972	3.55175e-05	0.000541528	SCAP	4437.79	4861.21	3437.93	11024.4	13614.3	11379.7	SCAP	3007	3131	3320	16510	15642	15435
35837	Cyp6a13	CG2397 gene product from transcript CG2397-RA	NP_610390::NM_136546	FBgn0033304	565.823	296.021	835.624	2.82286	1.49716	8.98321e-05	0.00120219	Cyp6a13	261.22	380.388	246.454	962.211	718.925	825.738	Cyp6a13	177	245	238	1441	826	1120
39959	Jon74E	Jonah 74E	NM_001202197::NP_001189126::NP_648994::NM_140737	FBgn0023197	7.53739	3.94367	11.1311	2.82252	1.49699	0.410951	0.722697	Jon74E	1.47582	0	10.3552	10.0161	13.0555	10.3217	Jon74E	1	0	10	15	15	14
33474	daw	dawdle	NM_164503::NM_078737::NP_523461::NP_722840::NP_001259967::NM_001273038	FBgn0031461	4749.09	2484.81	7013.38	2.8225	1.49697	6.01769e-05	0.000852815	daw	2638.77	2451.56	2364.09	5405.34	8029.15	7605.64	daw	1788	1579	2283	8095	9225	10316
40551	CG1090	CG1090 gene product from transcript CG1090-RI	NP_730819::NM_001275322::NM_164343::NP_001262251::NP_001262252::NM_141202::NP_649459::NM_001275323	FBgn0037238	122.158	63.9265	180.389	2.82183	1.49663	0.000615269	0.00598535	CG1090	84.1218	83.8407	23.817	205.663	140.129	195.375	CG1090	57	54	23	308	161	265
38190	CG12105	CG12105 gene product from transcript CG12105-RA	NP_647632::NP_001261268::NM_001274339::NM_139375	FBgn0035241	4839.42	2533.96	7144.89	2.81965	1.49552	0.000112425	0.0014563	CG12105	1980.55	2386.36	3234.97	7539.43	7925.58	5969.64	CG12105	1342	1537	3124	11291	9106	8097
39701	Eig71Eb	Ecdysone-induced gene 71Eb	NM_079365::NP_001189113::NP_524089::NM_001202184	FBgn0004589	1.87501	0.98388	2.76614	2.81146	1.49132	0.687663	0.936327	Eig71Eb	2.95164	0	0	1.33548	6.96295	0	Eig71Eb	2	0	0	2	8	0
32671	ppk28	pickpocket 28	NP_573169::NM_132941	FBgn0030795	81.3771	42.7046	120.05	2.81116	1.49117	0.0048064	0.0315947	ppk28	54.6054	31.0521	42.4563	135.551	123.592	101.005	ppk28	37	20	41	203	142	137
36128	CG12338	CG12338 gene product from transcript CG12338-RA	NM_136759::NP_610603	FBgn0033543	839.793	440.704	1238.88	2.81115	1.49116	8.0217e-05	0.00109807	CG12338	374.858	571.359	375.894	1258.69	1310.78	1147.19	CG12338	254	368	363	1885	1506	1556
33234	Nle	Notchless	NM_057946::NP_477294	FBgn0021874	1211.9	636.229	1787.57	2.80963	1.49038	5.85139e-05	0.000833385	Nle	760.048	622.595	526.044	2050.62	1655.44	1656.64	Nle	515	401	508	3071	1902	2247
42563	RpI12	CG13418 gene product from transcript CG13418-RA	NP_524439::NM_079715	FBgn0038903	181.112	95.085	267.139	2.80948	1.4903	0.00084664	0.00779509	RpI12	88.5492	99.3668	97.3389	296.476	264.592	240.349	RpI12	60	64	94	444	304	326
33979	sip2	septin interacting protein 2	NM_164722::NP_609090::NM_164725::NP_723236::NP_723235::NM_164724::NM_135246::NP_723234::NP_723237::NM_164723	FBgn0031878	1023.94	537.785	1510.1	2.808	1.48954	0.000213185	0.00246544	sip2	370.431	504.597	738.326	1535.13	1362.13	1633.04	sip2	251	325	713	2299	1565	2215
38695	CG13293	CG13293 gene product from transcript CG13293-RC	NM_001274534::NP_001261463::NP_001261465::NM_001274536::NP_648024::NM_139767::NM_001274535::NP_001261464	FBgn0035677	28.0153	14.7288	41.3019	2.80416	1.48757	0.0445635	0.173429	CG13293	16.234	15.5261	12.4262	30.0482	40.037	53.8204	CG13293	11	10	12	45	46	73
42134	CG14321	CG14321 gene product from transcript CG14321-RA	NP_650650::NM_142393	FBgn0038540	9.08778	4.78034	13.3952	2.80215	1.48653	0.298089	0.60358	CG14321	2.95164	3.10521	8.28416	4.67417	10.4444	25.067	CG14321	2	2	8	7	12	34
37397	CG4038	CG4038 gene product from transcript CG4038-RA	NM_057695::NP_477043	FBgn0011824	1840.91	968.879	2712.94	2.80009	1.48547	4.99784e-05	0.000728541	CG4038	938.622	1170.66	797.351	2788.47	2574.55	2775.81	CG4038	636	754	770	4176	2958	3765
31189	CG3630	CG3630 gene product from transcript CG3630-RD	NM_001272249::NP_001259177::NP_001259176::NP_569983::NP_001259178::NM_001272248::NM_130627::NM_001272247	FBgn0023540	11168.3	5878.8	16457.7	2.7995	1.48517	8.5096e-05	0.00114892	CG3630	5051.73	5997.72	6586.95	13877.6	17412.6	18082.9	CG3630	3423	3863	6361	20783	20006	24527
5740243	CG34203	CG34203 gene product from transcript CG34203-RA	NM_001103927::NP_001097397	FBgn0085232	4.59	2.41621	6.76379	2.79933	1.48508	0.585591	0.873207	CG34203	0	0	7.24864	2.00321	8.70369	9.58446	CG34203	0	0	7	3	10	13
40743	CG15580	CG15580 gene product from transcript CG15580-RC	NM_141353::NM_169124::NP_731040::NP_649610	FBgn0037398	3.1804	1.67423	4.68657	2.79925	1.48504	0.563678	0.855433	CG15580	2.95164	0	2.07104	3.33869	2.61111	8.10993	CG15580	2	0	2	5	3	11
8674044	CG42596	CG42596 gene product from transcript CG42596-RC	NP_001163838::NM_001170367	FBgn0260995	30.1491	15.8932	44.4051	2.79397	1.48232	0.0492241	0.186017	CG42596	8.85492	17.0787	21.7459	52.7513	29.5925	50.8714	CG42596	6	11	21	79	34	69
32528	Efhc1.1	EFHC1 homologue 1	NM_132847::NP_573075	FBgn0030691	48.0328	25.325	70.7407	2.79332	1.48198	0.0213655	0.100344	Efhc1.1	22.1373	21.7365	32.1011	61.4319	74.8517	75.9384	Efhc1.1	15	14	31	92	86	103
39119	CG3335	CG3335 gene product from transcript CG3335-RA	NP_648337::NM_140080	FBgn0036018	1425.27	752.378	2098.17	2.78872	1.4796	7.18674e-05	0.000996714	CG3335	827.935	774.75	654.449	2209.55	2187.24	1897.72	CG3335	561	499	632	3309	2513	2574
32791	CG7192	CG7192 gene product from transcript CG7192-RA	NM_001258802::NP_573268::NP_001245731::NP_728135::NM_167602::NM_133040	FBgn0030894	5003.9	2644.88	7362.91	2.78383	1.47707	6.54729e-05	0.000912465	CG7192	3068.23	2420.51	2445.9	7179.52	8250.23	6658.99	CG7192	2079	1559	2362	10752	9479	9032
39528	CG8757	CG8757 gene product from transcript CG8757-RB	NP_648664::NM_140407	FBgn0036380	1.30502	0.690347	1.91969	2.78076	1.47548	0.856607	1	CG8757	0	0	2.07104	1.33548	0	4.4236	CG8757	0	0	2	2	0	6
40619	dpr16	CG12591 gene product from transcript CG12591-RA	NM_141257::NP_649514::NM_001043212::NP_001036677	FBgn0037295	31.987	16.9287	47.0453	2.77903	1.47458	0.419286	0.731138	dpr16	8.85492	17.0787	24.8525	19.3644	10.4444	111.327	dpr16	6	11	24	29	12	151
31883	lz	lozenge	NM_001103449::NP_511099::NM_078544::NP_001096919	FBgn0002576	163.161	86.3526	239.969	2.77895	1.47454	0.00170274	0.0138618	lz	64.9361	88.4985	105.623	242.389	273.296	204.223	lz	44	57	102	363	314	277
318579	spn-D	spindle D	NM_170321::NP_733200	FBgn0003482	19.3433	10.2506	28.4361	2.7741	1.47202	0.116033	0.338077	spn-D	5.90328	9.31564	15.5328	32.0514	25.2407	28.0161	spn-D	4	6	15	48	29	38
246640	CG30480	CG30480 gene product from transcript CG30480-RB	NM_001274047::NM_166064::NP_001260976::NP_725409	FBgn0050480	59.3786	31.4756	87.2816	2.77299	1.47144	0.00722666	0.0437445	CG30480	35.4197	40.3678	18.6394	68.1093	90.5184	103.217	CG30480	24	26	18	102	104	140
39581	stwl	stonewall	NM_079344::NP_001261838::NP_001261839::NM_001274910::NP_524068::NM_001274909	FBgn0003459	1011	536.068	1485.94	2.77193	1.47089	0.000142224	0.001764	stwl	507.682	546.517	554.003	1386.22	1591.9	1479.69	stwl	344	352	535	2076	1829	2007
49962	JYalpha	CG17923 gene product from transcript CG17923-RB	NP_652153::NM_143896	FBgn0040037	3.15748	1.67423	4.64072	2.77186	1.47085	0.604228	0.885947	JYalpha	2.95164	0	2.07104	2.00321	10.4444	1.47453	JYalpha	2	0	2	3	12	2
39693	RhoGAP71E	CG32149 gene product from transcript CG32149-RD	NP_001189112::NP_001261887::NM_001144484::NM_001274957::NP_001137956::NM_168629::NP_730060::NM_001202183::NM_168630::NP_730061::NM_001274958::NM_140527::NP_001261886::NP_648784	FBgn0036518	3129.99	1660.66	4599.32	2.76957	1.46966	8.89246e-05	0.00119383	RhoGAP71E	1691.29	1619.37	1671.33	4585.36	5007.23	4205.37	RhoGAP71E	1146	1043	1614	6867	5753	5704
33911	CG9547	CG9547 gene product from transcript CG9547-RA	NM_135196::NP_609040	FBgn0031824	1394.11	739.72	2048.5	2.76929	1.46952	5.40374e-05	0.000779745	CG9547	602.135	1055.77	561.252	2232.25	1994.89	1918.37	CG9547	408	680	542	3343	2292	2602
35379	CG9253	CG9253 gene product from transcript CG9253-RA	NM_136246::NP_610090	FBgn0032919	3152.1	1672.81	4631.38	2.76862	1.46917	4.19474e-05	0.000626184	CG9253	2051.39	1732.71	1234.34	5271.13	4367.51	4255.5	CG9253	1390	1116	1192	7894	5018	5772
44660	xmas-1	CG32561 gene product from transcript CG32561-RA	NP_524773::NM_080034	FBgn0016080	257.064	136.43	377.698	2.76843	1.46907	0.000383304	0.00402808	xmas-1	141.679	159.918	107.694	335.205	401.24	396.649	xmas-1	96	103	104	502	461	538
37286	ppk6	pickpocket 6	NP_611461::NM_137617	FBgn0034489	54.4856	28.9559	80.0154	2.76336	1.46642	0.0176032	0.0872882	ppk6	11.8066	32.6047	42.4563	116.186	62.6666	61.1931	ppk6	8	21	41	174	72	83
44750	Ady43A	CG1851 gene product from transcript CG1851-RA	NP_651995::NM_143738	FBgn0026602	982.51	522.148	1442.87	2.76334	1.46641	0.000125245	0.00159586	Ady43A	563.763	507.702	494.979	1178.56	1367.35	1782.71	Ady43A	382	327	478	1765	1571	2418
35588	Epac	CG34392 gene product from transcript CG34392-RE	NM_001273807::NP_001260737::NP_724498::NM_001103732::NP_001260736::NP_001097202::NM_165490::NM_001273808	FBgn0085421	1018.65	541.952	1495.34	2.75918	1.46424	0.00306202	0.0221014	Epac	292.212	248.417	1085.23	1629.28	1377.79	1478.96	Epac	198	160	1048	2440	1583	2006
32339	Yp3	Yolk protein 3	NP_511148::NM_078593	FBgn0004047	5.09197	2.7093	7.47465	2.75889	1.46409	0.396284	0.709595	Yp3	2.95164	3.10521	2.07104	6.00964	6.09258	10.3217	Yp3	2	2	2	9	7	14
7354473	moi	modigliani	NP_001138073::NM_001144601	FBgn0261019	1805.29	960.706	2649.87	2.75825	1.46375	9.0101e-05	0.00120219	moi	873.686	1099.25	909.187	2714.36	2786.05	2449.2	moi	592	708	878	4065	3201	3322
59260	tatl	tat-like	NM_169801::NP_732316	FBgn0260241	1805.29	960.706	2649.87	2.75825	1.46375	9.0101e-05	0.00120219	tatl	873.686	1099.25	909.187	2714.36	2786.05	2449.2	tatl	592	708	878	4065	3201	3322
36728	CG8204	CG8204 gene product from transcript CG8204-RA	NM_137206::NP_611050	FBgn0034033	481.671	256.399	706.943	2.75719	1.4632	0.000179667	0.00211728	CG8204	208.091	332.258	228.85	773.241	678.888	668.7	CG8204	141	214	221	1158	780	907
31262	fs(1)Yb	female sterile (1) Yb	NM_058146::NP_477494	FBgn0000928	14.6691	7.80921	21.5289	2.75686	1.46303	0.175946	0.438284	fs(1)Yb	7.3791	4.65782	11.3907	17.3612	24.3703	22.8552	fs(1)Yb	5	3	11	26	28	31
35020	CG13283	CG13283 gene product from transcript CG13283-RA	NP_609815::NM_135971	FBgn0032613	1056.06	562.492	1549.64	2.75495	1.46203	0.0301855	0.129674	CG13283	374.858	975.037	337.58	2423.89	1282.05	942.963	CG13283	254	628	326	3630	1473	1279
35929	CG18659	CG18659 gene product from transcript CG18659-RC	NP_001188890::NM_001259289::NM_001201962::NM_001201961::NM_145873::NP_001246217::NM_001259288::NP_665880::NP_001246216::NP_001188891::NP_001246218::NM_001259287	FBgn0027561	7793.82	4152.33	11435.3	2.75395	1.4615	0.000295652	0.00325058	CG18659	3227.62	2900.27	6329.1	9561.34	13063.4	11681.2	CG18659	2187	1868	6112	14319	15009	15844
39871	Dbp73D	Dead box protein 73D	NM_057485::NP_476833	FBgn0004556	694.303	370.07	1018.54	2.75228	1.46063	0.000147543	0.00181829	Dbp73D	408.802	361.757	339.651	1159.19	1018.33	878.084	Dbp73D	277	233	328	1736	1170	1191
44007	COQ7	CG14437 gene product from transcript CG14437-RA	NP_651967::NM_143710	FBgn0029502	2460.51	1311.53	3609.5	2.75213	1.46055	6.48889e-05	0.000906983	COQ7	1137.86	1690.79	1105.94	3593.77	3769.57	3465.15	COQ7	771	1089	1068	5382	4331	4700
40792	CG1021	CG1021 gene product from transcript CG1021-RE	NM_169141::NP_001163531::NP_001138016::NM_001144544::NM_001144543::NM_001170060::NP_001138015::NP_649654::NP_731081::NM_141397	FBgn0037443	7906.42	4215.59	11597.3	2.75104	1.45998	0.000114933	0.00148569	CG1021	4957.28	3071.05	4618.42	11366.9	12966.8	10458.1	CG1021	3359	1978	4460	17023	14898	14185
41786	smp-30	Senescence marker protein-30	NM_169602::NP_524353::NP_731942::NM_001275652::NM_079629::NM_001275651::NP_001262580::NP_001262581	FBgn0038257	17.7007	9.43861	25.9628	2.7507	1.4598	0.110887	0.328587	smp-30	2.95164	13.9735	11.3907	30.0482	13.9259	33.9142	smp-30	2	9	11	45	16	46
36982	CG43370	CG43370 gene product from transcript CG43370-RD	NM_137385::NP_611229	FBgn0263113	210.618	112.35	308.887	2.74931	1.45907	0.00108774	0.0096681	CG43370	147.582	71.4199	118.049	268.431	384.703	273.526	CG43370	100	46	114	402	442	371
326158	CG31759	CG31759 gene product from transcript CG31759-RD	NM_165001::NP_723735::NP_723736::NM_165000	FBgn0051759	688.74	367.491	1009.99	2.74834	1.45856	0.000179551	0.00211728	CG31759	398.472	350.889	353.112	1069.72	1117.55	842.695	CG31759	270	226	341	1602	1284	1143
31990	CG1628	CG1628 gene product from transcript CG1628-RC	NM_132411::NM_001272494::NP_572639::NP_001259423	FBgn0030218	592.161	316.018	868.304	2.74764	1.45819	0.000152254	0.00186188	CG1628	292.212	371.073	284.768	1062.37	820.758	721.783	CG1628	198	239	275	1591	943	979
41013	pch2	CG31453 gene product from transcript CG31453-RA	NM_079558::NP_524282	FBgn0051453	784.122	418.577	1149.67	2.74661	1.45765	0.000621187	0.00603348	pch2	250.889	299.653	705.189	1209.94	1002.67	1236.4	pch2	170	193	681	1812	1152	1677
36653	SMC2	CG10212 gene product from transcript CG10212-RA	NP_610995::NM_137151	FBgn0027783	995.857	531.866	1459.85	2.74477	1.45668	0.000297463	0.00326797	SMC2	333.535	543.412	718.651	1486.39	1485.72	1407.44	SMC2	226	350	694	2226	1707	1909
3885627	CG34010	CG34010 gene product from transcript CG34010-RA	NM_001038794::NP_001033883	FBgn0054010	2.90684	1.55306	4.26062	2.74338	1.45595	0.638177	0.90701	CG34010	0	1.55261	3.10656	4.00643	4.35184	4.4236	CG34010	0	1	3	6	5	6
34463	CG31871	CG31871 gene product from transcript CG31871-RA	NP_723607::NM_164939	FBgn0051871	13.6863	7.31683	20.0559	2.74106	1.45474	0.163747	0.420514	CG31871	5.90328	7.76303	8.28416	18.6967	15.6666	25.8043	CG31871	4	5	8	28	18	35
3885585	CG34027	CG34027 gene product from transcript CG34027-RA	NP_001034068::NM_001038979	FBgn0054027	5.71034	3.05447	8.36621	2.739	1.45365	0.389341	0.702437	CG34027	2.95164	3.10521	3.10656	6.67738	9.57406	8.84719	CG34027	2	2	3	10	11	12
43326	CG12883	CG12883 gene product from transcript CG12883-RA	NM_143322::NP_651579	FBgn0039538	438.495	234.697	642.293	2.7367	1.45244	0.000231903	0.00265184	CG12883	225.801	279.469	198.82	599.629	704.999	622.252	CG12883	153	180	192	898	810	844
42686	CG4907	CG4907 gene product from transcript CG4907-RA	NM_142829::NP_651086	FBgn0039010	304.28	162.896	445.664	2.73588	1.452	0.326531	0.634867	CG4907	30.9922	9.31564	448.38	178.286	687.591	471.113	CG4907	21	6	433	267	790	639
50073	CG13631	CG13631 gene product from transcript CG13631-RA	NP_652252::NM_143995	FBgn0040600	1408.74	754.359	2063.12	2.73493	1.4515	0.000127719	0.00162015	CG13631	793.991	729.725	739.362	2071.99	2153.29	1964.08	CG13631	538	470	714	3103	2474	2664
40265	CG5199	CG5199 gene product from transcript CG5199-RB	NP_001262112::NM_140970::NM_001275183::NP_649227	FBgn0036994	1025	549.034	1500.96	2.73381	1.45091	0.000124417	0.00158815	CG5199	485.545	680.041	481.517	1371.53	1760.76	1370.58	CG5199	329	438	465	2054	2023	1859
39952	qjt	quijote	NM_140730::NM_001275059::NP_648987::NP_001261988	FBgn0036730	16.1022	8.62799	23.5765	2.73256	1.45025	0.182179	0.447791	qjt	0	9.31564	16.5683	23.3708	25.2407	22.118	qjt	0	6	16	35	29	30
40974	CG9630	CG9630 gene product from transcript CG9630-RA	NM_141520::NP_649777	FBgn0037561	968.774	519.348	1418.2	2.73074	1.44929	0.000124584	0.00158886	CG9630	506.206	580.675	471.162	1471.03	1362.13	1421.45	CG9630	343	374	455	2203	1565	1928
37410	CG30389	CG30389 gene product from transcript CG30389-RD	NP_001261116::NP_001261118::NM_001274187::NM_001274188::NM_001274189::NP_001261117::NM_137711::NP_611556::NM_137712::NP_611555	FBgn0050389	11351	6092.23	16609.8	2.72639	1.44699	6.30152e-05	0.000885128	CG30389	5783.74	7376.43	5116.51	16746.9	18488.4	14594.2	CG30389	3919	4751	4941	25080	21242	19795
41982	CG14879	CG14879 gene product from transcript CG14879-RC	NP_001262629::NM_169714::NM_142278::NP_650535::NP_732131::NM_001275700	FBgn0038419	478.927	257.133	700.721	2.72513	1.44633	0.00012631	0.00160657	CG14879	314.35	308.969	148.079	592.284	718.054	791.824	CG14879	213	199	143	887	825	1074
41948	CG10264	CG10264 gene product from transcript CG10264-RA	NP_650518::NM_142261	FBgn0038394	43.763	23.4967	64.0292	2.72503	1.44627	0.0271516	0.11963	CG10264	28.0406	15.5261	26.9235	54.0868	63.5369	74.4639	CG10264	19	10	26	81	73	101
31658	CG8300	CG8300 gene product from transcript CG8300-RA	NP_572384::NM_132156	FBgn0029937	1750.53	939.903	2561.16	2.72492	1.44622	0.000103304	0.00135005	CG8300	879.589	1021.61	918.507	3055.57	2247.29	2380.63	CG8300	596	658	887	4576	2582	3229
31854	CG12057	CG12057 gene product from transcript CG12057-RA	NP_572534::NM_001272450::NP_001259379::NM_132306	FBgn0030098	3.8553	2.07014	5.64047	2.72468	1.44609	0.420749	0.732616	CG12057	0	6.21042	0	8.01286	5.22221	3.68633	CG12057	0	4	0	12	6	5
33892	CG9507	CG9507 gene product from transcript CG9507-RA	NP_609022::NM_135178	FBgn0031808	11.049	5.93703	16.161	2.72206	1.4447	0.255521	0.551995	CG9507	5.90328	1.55261	10.3552	24.7063	15.6666	8.10993	CG9507	4	1	10	37	18	11
326138	CG31431	CG31431 gene product from transcript CG31431-RC	NP_732672::NP_001247232::NM_001260303::NP_001247231::NM_001260302::NM_169977	FBgn0051431	260.94	140.267	381.613	2.72062	1.44393	0.00798864	0.047325	CG31431	109.211	232.891	78.6996	550.884	258.5	335.456	CG31431	74	150	76	825	297	455
36029	CG1441	CG1441 gene product from transcript CG1441-RB	NP_724856::NP_610535::NM_136691::NM_165720	FBgn0033464	35.182	18.9134	51.4505	2.72031	1.44377	0.28631	0.588581	CG1441	23.6131	21.7365	11.3907	8.6806	36.5555	109.115	CG1441	16	14	11	13	42	148
117364	Hex-t1	CG33102 gene product from transcript CG33102-RA	NP_788744::NM_176567	FBgn0042711	51.2399	27.5709	74.9089	2.71696	1.44199	0.0954757	0.296203	Hex-t1	51.6537	15.5261	15.5328	24.0386	107.055	93.6328	Hex-t1	35	10	15	36	123	127
38640	Sse	Separase	NM_079211::NP_523935	FBgn0035627	107.949	58.1007	157.798	2.71594	1.44145	0.00363918	0.0252601	Sse	32.468	74.5251	67.3088	193.644	132.296	147.453	Sse	22	48	65	290	152	200
318204	CG32773	CG32773 gene product from transcript CG32773-RA	NP_726928::NM_167009	FBgn0052773	3.20563	1.72542	4.68583	2.71577	1.44136	0.578259	0.868123	CG32773	0	3.10521	2.07104	2.67095	6.96295	4.4236	CG32773	0	2	2	4	8	6
39147	CG8177	CG8177 gene product from transcript CG8177-RH	NM_001274724::NM_168369::NP_648357::NM_168372::NP_001163402::NM_206311::NP_996036::NP_996033::NP_996035::NM_206313::NP_729548::NP_001261653::NM_168370::NM_140100::NP_729549::NM_168371::NP_729546::NP_729547::NP_729550::NM_001169931::NM_206314::NM_168374::NP_729551::NP_996034::NM_206312::NM_168373	FBgn0036043	2982.96	1605.63	4360.3	2.71563	1.44129	0.000259571	0.0029191	CG8177	1526	1178.43	2112.46	4005.76	4947.18	4127.95	CG8177	1034	759	2040	5999	5684	5599
10178897	CG42717	CG42717 gene product from transcript CG42717-RA	NM_001202186::NP_001189115	FBgn0261634	2.56408	1.38024	3.74792	2.7154	1.44117	0.602717	0.884968	CG42717	0	3.10521	1.03552	3.33869	3.48148	4.4236	CG42717	0	2	1	5	4	6
40549	hkb	huckebein	NP_524221::NM_079497	FBgn0261434	1.92254	1.03507	2.81001	2.7148	1.44085	0.630542	0.901626	hkb	0	3.10521	0	4.00643	0	4.4236	hkb	0	2	0	6	0	6
33205	CG11912	CG11912 gene product from transcript CG11912-RA	NP_608517::NM_134673	FBgn0031248	0.640921	0.345173	0.936669	2.71362	1.44022	0.976539	1	CG11912	0	0	1.03552	1.33548	0	1.47453	CG11912	0	0	1	2	0	2
38550	CG15023	CG15023 gene product from transcript CG15023-RC	NP_647906::NM_139649::NM_001274487::NP_001261416	FBgn0035548	0.640921	0.345173	0.936669	2.71362	1.44022	0.976539	1	CG15023	0	0	1.03552	1.33548	0	1.47453	CG15023	0	0	1	2	0	2
33532	Hydr2	alpha/beta hydrolase2	NM_001258923::NP_608751::NP_001259993::NM_001273064::NM_134907::NP_001245852	FBgn0014906	2978.16	1604.43	4351.89	2.71242	1.43958	6.83862e-05	0.000950282	Hydr2	1518.62	1998.2	1296.47	4144.65	3927.1	4983.92	Hydr2	1029	1287	1252	6207	4512	6760
38831	Rac2	CG8556 gene product from transcript CG8556-RB	NM_139864::NP_648121::NM_001274588::NP_001261517	FBgn0014011	3912.23	2107.91	5716.55	2.71195	1.43933	0.000101778	0.00133623	Rac2	1937.75	2299.41	2086.57	6087.77	5558.18	5503.69	Rac2	1313	1481	2015	9117	6386	7465
318146	CG32667	CG32667 gene product from transcript CG32667-RA	NP_727495::NM_167271	FBgn0052667	16.7347	9.0171	24.4523	2.71177	1.43924	0.150539	0.39999	CG32667	7.3791	6.21042	13.4618	22.0354	17.4074	33.9142	CG32667	5	4	13	33	20	46
42137	CG43102	CG43102 gene product from transcript CG43102-RF	NM_142397::NP_001247156::NM_001260227::NP_650654::NM_142396::NP_650653::NP_001247155::NP_001247157::NM_001260228::NM_001275755::NP_001262684::NM_001260226	FBgn0262562	8341.26	4497.14	12185.4	2.70959	1.43807	4.1794e-05	0.000624547	CG43102	5308.53	5491.57	2691.32	11851.7	14343.7	10360.8	CG43102	3597	3537	2599	17749	16480	14053
34557	Ca-beta	Ca2+-channel-protein-beta-subunit	NM_164959::NM_078822::NP_001260375::NP_001245979::NP_001260377::NM_205963::NP_723661::NM_001273447::NP_001245978::NP_995685::NM_001259050::NP_523546::NM_001259049::NM_205962::NP_001260376::NM_001273446::NM_001259048::NP_001245977::NM_001273448::NP_995684	FBgn0259822	1625.52	876.423	2374.61	2.70943	1.43799	9.41486e-05	0.00124522	Ca-beta	827.935	1083.72	717.616	2014.57	2396.13	2713.14	Ca-beta	561	698	693	3017	2753	3680
42476	CG5621	CG5621 gene product from transcript CG5621-RA	NM_001275859::NM_001043270::NP_001036735::NP_001262788::NP_650927::NM_142670	FBgn0038840	2.73636	1.47582	3.9969	2.70826	1.43737	0.577013	0.867616	CG5621	4.42746	0	0	0	6.09258	5.89813	CG5621	3	0	0	0	7	8
40663	CG31547	CG31547 gene product from transcript CG31547-RB	NM_169058::NP_730939::NM_169057::NP_730938	FBgn0051547	4555.65	2457.69	6653.6	2.70725	1.43683	0.112431	0.331713	CG31547	1047.83	1714.08	4611.17	5042.76	4200.4	10717.6	CG31547	710	1104	4453	7552	4826	14537
50310	CG8620	CG8620 gene product from transcript CG8620-RA	NP_652453::NM_144196::NP_001137895::NM_001144423	FBgn0040837	73.2804	39.5682	106.993	2.70401	1.4351	0.00767639	0.0458943	CG8620	26.5648	49.6834	42.4563	121.528	74.8517	124.598	CG8620	18	32	41	182	86	169
37135	CG10927	CG10927 gene product from transcript CG10927-RA	NP_611345::NM_137501	FBgn0034360	143.302	77.3896	209.215	2.7034	1.43477	0.00180329	0.0144821	CG10927	84.1218	74.5251	73.5219	222.357	191.481	213.807	CG10927	57	48	71	333	220	290
39385	RhoGAP68F	CG6811 gene product from transcript CG6811-RC	NM_001274815::NM_140295::NP_001261744::NP_001261743::NM_001274814::NP_001261745::NM_001274816::NP_648552	FBgn0036257	11354.3	6134.08	16574.6	2.70205	1.43406	0.000138021	0.00172552	RhoGAP68F	5919.52	5844.01	6638.72	16467.8	19223	14033.1	RhoGAP68F	4011	3764	6411	24662	22086	19034
32392	CG9411	CG9411 gene product from transcript CG9411-RA	NM_132734::NP_572962	FBgn0030569	20.7915	11.2345	30.3485	2.70137	1.43369	0.107808	0.322406	CG9411	8.85492	9.31564	15.5328	23.3708	18.2777	49.3968	CG9411	6	6	15	35	21	67
37272	Toll-7	CG8595 gene product from transcript CG8595-RA	NM_079073::NP_523797	FBgn0034476	1310.92	708.401	1913.44	2.70107	1.43353	0.057613	0.208944	Toll-7	512.11	571.359	1041.73	1137.16	1593.65	3009.52	Toll-7	347	368	1006	1703	1831	4082
34742	CG9395	CG9395 gene product from transcript CG9395-RB	NP_609639::NM_001169502::NP_001162973::NM_135795	FBgn0032506	13.9241	7.54128	20.3068	2.69276	1.42909	0.21395	0.496133	CG9395	2.95164	6.21042	13.4618	14.0225	17.4074	29.4906	CG9395	2	4	13	21	20	40
31205	kz	kurz	NP_476591::NM_057243	FBgn0001330	966.898	523.835	1409.96	2.69161	1.42847	0.000151538	0.00185631	kz	764.475	364.862	442.167	1489.72	1410.87	1329.29	kz	518	235	427	2231	1621	1803
33361	wry	weary	NP_001245842::NP_722737::NM_001258913::NM_205889::NM_164443::NP_995611	FBgn0051665	6.27474	3.39964	9.14983	2.69141	1.42836	0.386146	0.698918	wry	2.95164	3.10521	4.14208	5.34191	9.57406	12.5335	wry	2	2	4	8	11	17
39836	st	scarlet	NM_079384::NP_524108	FBgn0003515	8.28089	4.48681	12.075	2.69122	1.42826	0.393159	0.706317	st	0	3.10521	10.3552	5.34191	13.9259	16.9571	st	0	2	10	8	16	23
31080	Tsp2A	Tetraspanin 2A	NP_525037::NM_080298::NM_001201594::NP_001188523	FBgn0024361	73.5509	39.8671	107.235	2.6898	1.4275	0.0218919	0.102031	Tsp2A	29.5164	12.4208	77.664	102.164	90.5184	129.022	Tsp2A	20	8	75	153	104	175
31830	CG10970	CG10970 gene product from transcript CG10970-RA	NP_572517::NM_132289	FBgn0030078	986.082	534.613	1437.55	2.68895	1.42704	0.000148849	0.00182965	CG10970	491.448	631.911	480.481	1575.86	1427.41	1309.38	CG10970	333	407	464	2360	1640	1776
37458	CG10433	CG10433 gene product from transcript CG10433-RA	NM_137746::NP_611590::NM_166463::NP_726088	FBgn0034638	8536.5	4629.88	12443.1	2.68756	1.4263	3.06299e-05	0.000473073	CG10433	4504.2	7131.12	2254.33	12767.2	13422.8	11139.4	CG10433	3052	4593	2177	19120	15422	15109
38904	CG7504	CG7504 gene product from transcript CG7504-RC	NP_648177::NM_139920::NP_001137907::NM_001144435	FBgn0035842	1487.76	807.1	2168.42	2.68668	1.42583	0.000128174	0.00162205	CG7504	816.129	930.011	675.159	1993.2	2656.37	1855.7	CG7504	553	599	652	2985	3052	2517
32813	os	outstretched	NM_080356::NM_001103545::NP_001097015::NP_525095	FBgn0004956	32.1548	17.4458	46.8638	2.68625	1.42559	0.0949172	0.295048	os	8.85492	21.7365	21.7459	34.7224	26.9814	78.8875	os	6	14	21	52	31	107
34930	Ku80	CG18801 gene product from transcript CG18801-RA	NP_609767::NM_135923	FBgn0041627	796.659	432.352	1160.97	2.68523	1.42505	0.000233593	0.00266688	Ku80	419.133	453.361	424.563	1106.44	1255.07	1121.38	Ku80	284	292	410	1657	1442	1521
38194	GC	gamma-glutamyl carboxylase	NM_079161::NP_001163323::NM_001169852::NP_523885	FBgn0035245	62.0295	33.6755	90.3835	2.68395	1.42436	0.0119028	0.0643426	GC	28.0406	41.9204	31.0656	67.4416	102.704	101.005	GC	19	27	30	101	118	137
2768719	luna	CG33473 gene product from transcript CG33473-RC	NM_001273950::NM_206089::NP_001260879::NP_995811	FBgn0040765	1642.97	892.028	2393.92	2.68368	1.42421	0.000112455	0.0014563	luna	863.355	1074.4	738.326	2310.37	2648.53	2222.86	luna	585	692	713	3460	3043	3015
36124	CG12934	CG12934 gene product from transcript CG12934-RA	NM_136757::NP_610601	FBgn0033541	9.61182	5.22019	14.0035	2.68256	1.42361	0.205325	0.483585	CG12934	7.3791	6.21042	2.07104	18.0289	12.1852	11.7963	CG12934	5	4	2	27	14	16
37928	CG4681	CG4681 gene product from transcript CG4681-RA	NP_611937::NM_138093	FBgn0069913	38.3146	20.8126	55.8166	2.68187	1.42324	0.0885145	0.280211	CG4681	23.6131	17.0787	21.7459	38.0611	93.9998	35.3888	CG4681	16	11	21	57	108	48
31843	fend	forked end	NM_132300::NP_572528::NP_001259372::NM_001272443	FBgn0030090	155.085	84.2756	225.895	2.68043	1.42247	0.00275956	0.0203277	fend	75.2668	72.9725	104.588	202.992	221.074	253.619	fend	51	47	101	304	254	344
38599	CHMP2B	Charged multivesicular body protein 2b	NP_647947::NM_139690	FBgn0035589	2681.47	1458.66	3904.28	2.67662	1.42041	0.000138081	0.00172552	CHMP2B	1469.92	1499.82	1406.24	3975.05	4219.55	3518.23	CHMP2B	996	966	1358	5953	4848	4772
31179	Unc-76	CG3981 gene product from transcript CG3981-RC	NP_001259173::NP_726792::NM_130625::NP_001259172::NM_001272244::NP_569981::NM_001272243::NM_166927	FBgn0040395	7512.02	4087.59	10936.4	2.67552	1.41982	7.92464e-05	0.00108638	Unc-76	4198.71	4886.05	3178.01	10009.4	12341.8	10458.1	Unc-76	2845	3147	3069	14990	14180	14185
31326	CG2875	CG2875 gene product from transcript CG2875-RC	NM_166981::NP_001259219::NP_726876::NM_001272290::NP_570069::NM_130713	FBgn0029672	1347.15	733.326	1960.97	2.67408	1.41904	0.000152814	0.00186553	CG2875	912.057	614.832	673.088	2199.53	1904.37	1779.02	CG2875	618	396	650	3294	2188	2413
47091	comt	comatose	NP_001259506::NM_001272577::NM_080138::NP_524877	FBgn0000346	196.596	107.022	286.171	2.67396	1.41898	0.00119584	0.0104251	comt	76.7427	139.735	104.588	255.076	291.574	311.864	comt	52	90	101	382	335	423
34440	RluA-2	CG6187 gene product from transcript CG6187-RA	NP_001260352::NP_001188783::NM_001273423::NP_609411::NP_001188782::NM_001201853::NM_135567::NM_001201854	FBgn0032256	591.76	322.161	861.359	2.67369	1.41883	0.00024045	0.00273641	RluA-2	355.673	335.363	275.448	834.673	919.98	829.424	RluA-2	241	216	266	1250	1057	1125
34404	pim	pimples	NP_001260334::NM_001273405::NP_476678::NM_057330	FBgn0003087	170.58	92.8943	248.265	2.67255	1.41822	0.00361498	0.0251165	pim	56.0812	80.7355	141.866	240.386	261.111	243.298	pim	38	52	137	360	300	330
41242	CG6241	CG6241 gene product from transcript CG6241-RC	NM_001275521::NP_649982::NM_001275522::NP_001262450::NM_141725::NP_001262451	FBgn0037792	953.007	519.222	1386.79	2.67091	1.41733	0.000322648	0.00349356	CG6241	464.883	482.86	609.922	1449.66	1425.66	1285.05	CG6241	315	311	589	2171	1638	1743
38644	Ubp64E	Ubiquitin-specific protease 64E	NP_996001::NM_206279::NM_079213::NM_168129::NP_523937::NP_729087	FBgn0016756	68193.3	37177.9	99208.6	2.66848	1.41602	0.000111224	0.00144429	Ubp64E	34162.3	42825.5	34546	91612.4	116099	89914	Ubp64E	23148	27583	33361	137198	133391	121956
42592	CG13409	CG13409 gene product from transcript CG13409-RA	NM_142747::NP_651004	FBgn0038926	52.5912	28.699	76.4834	2.66502	1.41415	0.0250797	0.112813	CG13409	26.5648	23.2891	36.2432	40.732	81.8147	106.904	CG13409	18	15	35	61	94	145
43517	ncd	non-claret disjunctional	NM_057303::NP_476651	FBgn0002924	1446.63	789.655	2103.61	2.66396	1.41357	0.000276233	0.00307738	ncd	640.506	787.171	941.288	2164.14	2065.39	2081.3	ncd	434	507	909	3241	2373	2823
36829	CG7997	CG7997 gene product from transcript CG7997-RB	NP_725571::NP_611119::NM_166170::NM_137275	FBgn0034117	97.0038	52.9534	141.054	2.66375	1.41346	0.00591145	0.0371313	CG7997	60.5086	52.7886	45.5629	204.996	120.111	98.0564	CG7997	41	34	44	307	138	133
40156	CG14102	CG14102 gene product from transcript CG14102-RA	NP_649147::NM_140890	FBgn0036906	92.1156	50.3023	133.929	2.66248	1.41277	0.011939	0.0644896	CG14102	14.7582	51.236	84.9127	130.209	127.074	144.504	CG14102	10	33	82	195	146	196
40590	CG44098	CG44098 gene product from transcript CG44098-RB	NM_001275335::NM_001275336::NP_001262264::NP_730869::NM_169018::NP_001262265	FBgn0051530	292.33	159.637	425.022	2.66242	1.41274	0.00253532	0.0189531	CG44098	78.2185	121.103	279.591	426.685	442.147	406.234	CG44098	53	78	270	639	508	551
36347	CG8501	CG8501 gene product from transcript CG8501-RA	NM_136927::NP_610771	FBgn0033724	6622.31	3617.41	9627.21	2.66135	1.41216	0.08227	0.266586	CG8501	1915.61	2204.7	6731.92	14902.6	6284.93	7694.11	CG8501	1298	1420	6501	22318	7221	10436
40266	CG5195	CG5195 gene product from transcript CG5195-RC	NM_140971::NP_649228::NP_001262113::NM_001275184::NM_001275185::NP_001262114	FBgn0036995	32.0638	17.5149	46.6128	2.66133	1.41215	0.0447062	0.173795	CG5195	14.7582	23.2891	14.4973	30.0482	57.4444	52.3459	CG5195	10	15	14	45	66	71
34839	l(2)34Fd	lethal (2) 34Fd	NM_135867::NP_609711	FBgn0261535	904.589	494.849	1314.33	2.65602	1.40926	0.000170619	0.00203417	l(2)34Fd	495.876	574.464	414.208	1390.9	1352.55	1199.53	l(2)34Fd	336	370	400	2083	1554	1627
33267	CG13950	CG13950 gene product from transcript CG13950-RA	NP_608553::NM_134709	FBgn0031289	73.4772	40.2184	106.736	2.65391	1.40812	0.00893166	0.0515005	CG13950	48.7021	35.7099	36.2432	98.8253	121.852	99.5309	CG13950	33	23	35	148	140	135
7354424	CG42394	CG42394 gene product from transcript CG42394-RC	NM_001170113::NP_001163584::NP_001138035::NM_001144563::NM_001260106::NP_001247035	FBgn0259740	2433.33	1332.46	3534.21	2.6524	1.4073	0.000367294	0.0038827	CG42394	991.751	1142.72	1862.9	3567.06	2925.31	4110.26	CG42394	672	736	1799	5342	3361	5575
41274	CG6465	CG6465 gene product from transcript CG6465-RA	NP_650004::NM_141747	FBgn0037818	333.476	182.675	484.277	2.65103	1.40655	0.148456	0.396665	CG6465	113.638	32.6047	401.782	276.444	697.166	479.223	CG6465	77	21	388	414	801	650
38501	Teh4	tipE homolog 4	NM_139609::NP_647866	FBgn0035504	93.6515	51.3116	135.991	2.65031	1.40616	0.00442104	0.0295101	Teh4	45.7504	63.6568	44.5274	130.877	105.315	171.783	Teh4	31	41	43	196	121	233
42196	CG8064	CG8064 gene product from transcript CG8064-RA	NM_142448::NP_650705	FBgn0038597	1356.82	743.798	1969.84	2.64835	1.40509	0.000177893	0.00210574	CG8064	765.951	771.645	693.799	2053.3	1930.48	1925.74	CG8064	519	497	670	3075	2218	2612
35917	Dbp45A	DEAD box protein 45A	NM_057579::NP_476927	FBgn0010220	1873.47	1027.04	2719.9	2.6483	1.40507	0.000157282	0.00190865	Dbp45A	869.258	1243.64	968.212	2887.97	2817.38	2454.36	Dbp45A	589	801	935	4325	3237	3329
46201	l(3)07882	lethal (3) 07882	NM_143783::NP_652040	FBgn0010926	1780.48	976.118	2584.84	2.64808	1.40495	0.000138491	0.00172914	l(3)07882	1148.19	945.537	834.629	2761.77	2603.27	2389.48	l(3)07882	778	609	806	4136	2991	3241
35181	CG10702	CG10702 gene product from transcript CG10702-RD	NP_724159::NM_001201912::NM_165274::NP_001188841::NM_165276::NP_724157::NM_165275::NP_724158	FBgn0032752	509.079	279.096	739.062	2.64806	1.40494	0.000435148	0.0044612	CG10702	222.849	330.705	283.733	681.761	832.073	703.352	CG10702	151	213	274	1021	956	954
36144	CG12325	CG12325 gene product from transcript CG12325-RA	NM_136774::NP_610618	FBgn0033557	1137.14	623.671	1650.61	2.6466	1.40414	0.000245579	0.00278811	CG12325	729.055	509.255	632.703	1704.07	1630.2	1617.56	CG12325	494	328	611	2552	1873	2194
34351	Ripalpha	RPA-interacting protein alpha	NM_135507::NP_609351	FBgn0032189	746.063	410.073	1082.05	2.63868	1.39982	0.000464576	0.00471212	Ripalpha	391.092	371.073	468.055	952.195	1241.15	1052.82	Ripalpha	265	239	452	1426	1426	1428
31938	Yp2	Yolk protein 2	NP_511102::NM_078547	FBgn0005391	8.96233	4.92666	12.998	2.6383	1.39961	0.250618	0.546135	Yp2	4.42746	6.21042	4.14208	19.3644	7.83332	11.7963	Yp2	3	4	4	29	9	16
36680	CG7544	CG7544 gene product from transcript CG7544-RB	NM_137171::NM_001169685::NP_001163156::NP_611015	FBgn0033994	262.826	144.519	381.134	2.63726	1.39904	0.000874902	0.00801395	CG7544	103.307	189.418	140.831	387.956	417.777	337.668	CG7544	70	122	136	581	480	458
42734	Rassf	Ras association family member	NM_142869::NP_651126	FBgn0039055	2362.18	1299.25	3425.11	2.63623	1.39848	0.000439867	0.00449666	Rassf	996.179	1113.22	1788.34	3344.03	3704.29	3227.01	Rassf	675	717	1727	5008	4256	4377
42600	CG42390	CG42390 gene product from transcript CG42390-RE	NM_169996::NP_996263::NM_206540::NP_732702::NM_001275896::NP_001262825	FBgn0259736	55335.1	30452.5	80217.7	2.63419	1.39736	0.000163145	0.00196311	CG42390	23588	36110.5	31659	79801.4	89021.3	71830.3	CG42390	15983	23258	30573	119510	102280	97428
318223	CG32814	CG32814 gene product from transcript CG32814-RB	NP_726716::NM_166869	FBgn0052814	10.6575	5.86615	15.4489	2.63356	1.39701	0.210999	0.491779	CG32814	0	12.4208	5.1776	22.7031	14.7963	8.84719	CG32814	0	8	5	34	17	12
32921	CG8010	CG8010 gene product from transcript CG8010-RA	NM_133145::NP_573373	FBgn0031008	1013	557.723	1468.27	2.63262	1.3965	0.000207227	0.00240434	CG8010	621.32	552.728	499.121	1497.74	1383.89	1523.19	CG8010	421	356	482	2243	1590	2066
31966	CG2898	CG2898 gene product from transcript CG2898-RA	NP_572623::NM_132395	FBgn0030195	8.85331	4.87591	12.8307	2.63145	1.39586	0.341985	0.650503	CG2898	7.3791	0	7.24864	6.67738	20.0185	11.7963	CG2898	5	0	7	10	23	16
32320	CG2691	CG2691 gene product from transcript CG2691-RA	NM_132678::NP_572906	FBgn0030504	3969.32	2186.14	5752.5	2.63135	1.3958	0.000107398	0.0013997	CG2691	2497.09	2338.22	1723.11	5926.84	5898.49	5432.18	CG2691	1692	1506	1664	8876	6777	7368
31500	CG15771	CG15771 gene product from transcript CG15771-RA	NP_572257::NM_176687::NP_788860::NM_132029	FBgn0029801	4214.12	2321.02	6107.21	2.63126	1.39575	0.000402902	0.00419083	CG15771	2002.69	1822.76	3137.63	5621.69	6603.49	6096.45	CG15771	1357	1174	3030	8419	7587	8269
39363	CG6931	CG6931 gene product from transcript CG6931-RA	NP_648536::NM_140279	FBgn0036236	283.374	156.144	410.605	2.62966	1.39487	0.001096	0.00971488	CG6931	159.389	138.182	170.861	395.301	446.499	390.014	CG6931	108	89	165	592	513	529
43614	CG15537	CG15537 gene product from transcript CG15537-RB	NM_001104511::NP_001097981	FBgn0039770	83.3032	45.9385	120.668	2.62673	1.39327	0.0213188	0.10031	CG15537	17.7098	34.1573	85.9482	98.1575	148.833	115.013	CG15537	12	22	83	147	171	156
42059	Dad	Daughters against dpp	NP_732196::NM_001014629::NM_169740::NP_477260::NM_057912::NP_001014629	FBgn0020493	5626.59	3103.31	8149.86	2.62618	1.39297	0.000164009	0.00197018	Dad	3584.77	2881.64	2843.54	6908.42	9257.24	8283.92	Dad	2429	1856	2746	10346	10636	11236
36341	ana3	anastral spindle 3	NP_610765::NM_136921	FBgn0033718	305.447	168.522	442.371	2.625	1.39232	0.00133542	0.0113997	ana3	122.493	158.366	224.708	483.443	396.888	446.783	ana3	83	102	217	724	456	606
38504	tipE	temperature-induced paralytic E	NM_079196::NP_728952::NP_523920::NM_168067	FBgn0003710	158.691	87.5697	229.812	2.62433	1.39195	0.00232152	0.0177168	tipE	84.1218	91.6038	86.9837	192.309	237.611	259.518	tipE	57	59	84	288	273	352
32568	CG8939	CG8939 gene product from transcript CG8939-RA	NM_132871::NP_573099	FBgn0030720	2378.63	1314.16	3443.09	2.61999	1.38956	0.000127431	0.00161795	CG8939	1512.72	1366.29	1063.48	3807.44	3302.18	3219.64	CG8939	1025	880	1027	5702	3794	4367
39491	trn	tartan	NM_079331::NM_001274867::NP_524055::NP_001261796	FBgn0010452	860.974	475.881	1246.07	2.61844	1.38871	0.0619326	0.219861	trn	308.446	462.677	656.52	852.034	890.387	1995.78	trn	209	298	634	1276	1023	2707
39593	CG9628	CG9628 gene product from transcript CG9628-RA	NP_001163442::NM_001169971::NM_168590::NP_648710::NP_729982::NM_140453	FBgn0036433	1554.75	860.023	2249.48	2.61561	1.38715	0.000192673	0.00225565	CG9628	858.927	948.642	772.498	1869	2079.31	2800.14	CG9628	582	611	746	2799	2389	3798
39486	CG11279	CG11279 gene product from transcript CG11279-RB	NP_001261795::NP_648628::NM_001274866::NM_140371	FBgn0036342	384.369	212.65	556.088	2.61504	1.38683	0.00054528	0.00539784	CG11279	174.147	254.627	209.175	649.709	503.944	514.612	CG11279	118	164	202	973	579	698
59247	zwilch	CG18729 gene product from transcript CG18729-RA	NP_733421::NM_170542	FBgn0061476	255.012	141.163	368.861	2.61302	1.38572	0.00230567	0.0176241	zwilch	88.5492	119.551	215.388	456.065	324.648	325.872	zwilch	60	77	208	683	373	442
31931	CG15252	CG15252 gene product from transcript CG15252-RB	NM_132367::NP_572595::NP_001096932::NM_001103462	FBgn0030167	6.18523	3.42524	8.94521	2.61156	1.38491	0.392879	0.706317	CG15252	1.47582	4.65782	4.14208	8.6806	7.83332	10.3217	CG15252	1	3	4	13	9	14
36639	CG10151	CG10151 gene product from transcript CG10151-RA	NP_610984::NM_166067::NM_001144198::NP_001137670::NP_725415::NM_137140::NM_166068::NP_725414	FBgn0033960	34.5599	19.1452	49.9746	2.6103	1.38422	0.0613103	0.218412	CG10151	10.3307	26.3943	20.7104	23.3708	51.3518	75.2011	CG10151	7	17	20	35	59	102
32753	CG8173	CG8173 gene product from transcript CG8173-RA	NP_573239::NM_133011	FBgn0030864	378.184	209.588	546.78	2.60884	1.38341	0.00152304	0.012681	CG8173	132.824	173.892	322.047	658.39	452.592	529.357	CG8173	90	112	311	986	520	718
39452	CG17666	CG17666 gene product from transcript CG17666-RA	NP_729831::NM_168515::NM_140342::NP_648599	FBgn0036311	3.6415	2.0194	5.26359	2.60651	1.38212	0.563815	0.855433	CG17666	2.95164	0	3.10656	6.67738	1.74074	7.37266	CG17666	2	0	3	10	2	10
36146	CG7686	CG7686 gene product from transcript CG7686-RA	NM_136776::NP_610620	FBgn0027525	20148.6	11175.3	29121.9	2.60591	1.38178	0.000175127	0.00208096	CG7686	9501.33	12886.6	11138.1	28861.7	30630.9	27873.1	CG7686	6438	8300	10756	43223	35193	37806
34540	CG4705	CG4705 gene product from transcript CG4705-RB	NP_995682::NM_205960	FBgn0032339	2348.23	1302.58	3393.89	2.60552	1.38157	0.000214013	0.00247302	CG4705	1098.01	1565.03	1244.7	3239.87	3970.62	2971.18	CG4705	744	1008	1202	4852	4562	4030
31694	Ir7g	Ionotropic receptor 7g	NP_572413::NM_132185	FBgn0029968	29.1987	16.1978	42.1997	2.60527	1.38143	0.245237	0.538842	Ir7g	30.9922	6.21042	11.3907	84.135	26.9814	15.4826	Ir7g	21	4	11	126	31	21
38071	Ppm1	CG12169 gene product from transcript CG12169-RA	NM_138195::NP_612039	FBgn0035143	38.3696	21.2884	55.4507	2.60474	1.38114	0.079622	0.260556	Ppm1	16.234	6.21042	41.4208	50.0804	75.7221	40.5496	Ppm1	11	4	40	75	87	55
37255	CG18367	CG18367 gene product from transcript CG18367-RA	NM_145338::NP_663311	FBgn0034460	51.3821	28.5106	74.2536	2.60442	1.38096	0.196565	0.4698	CG18367	17.7098	10.8682	56.9536	46.0739	51.3518	125.335	CG18367	12	7	55	69	59	170
37224	CG10062	CG10062 gene product from transcript CG10062-RC	NM_001169731::NM_001274160::NP_001163202::NP_611416::NP_001261089::NM_137572	FBgn0034439	1069.04	593.731	1544.36	2.6011	1.37912	0.000768552	0.00719213	CG10062	507.682	412.993	860.517	1484.38	1459.61	1689.08	CG10062	344	266	831	2223	1677	2291
36800	Tsf3	Transferrin 3	NP_523759::NM_079035	FBgn0034094	3581.98	1990.1	5173.86	2.59981	1.3784	0.000124303	0.00158812	Tsf3	2380.5	2026.15	1563.64	6283.42	5290.1	3948.06	Tsf3	1613	1305	1510	9410	6078	5355
40859	Sas-4	CG10061 gene product from transcript CG10061-RA	NM_141444::NP_649701	FBgn0011020	460.301	256.007	664.594	2.596	1.37629	0.000763015	0.00715439	Sas-4	181.526	290.337	296.159	626.338	664.092	703.352	Sas-4	123	187	286	938	763	954
36650	CG10205	CG10205 gene product from transcript CG10205-RA	NM_166072::NP_725422::NM_137149::NP_610993	FBgn0033970	132.738	73.8289	191.648	2.59584	1.3762	0.184317	0.45095	CG10205	11.8066	29.4995	180.181	152.912	141.87	280.161	CG10205	8	19	174	229	163	380
34757	CG7110	CG7110 gene product from transcript CG7110-RB	NM_135808::NP_609652	FBgn0032521	997.51	555.375	1439.65	2.5922	1.37418	0.000445124	0.00454064	CG7110	469.311	568.254	628.561	1394.24	1513.57	1411.13	CG7110	318	366	607	2088	1739	1914
40938	CG10445	CG10445 gene product from transcript CG10445-RD	NM_141494::NP_649751::NP_001246974::NM_001260045	FBgn0037531	265.184	147.702	382.666	2.5908	1.3734	0.00118049	0.0103355	CG10445	138.727	149.05	155.328	428.688	364.685	354.625	CG10445	94	96	150	642	419	481
31939	Yp1	Yolk protein 1	NM_078548::NP_511103	FBgn0004045	9.32508	5.19459	13.4556	2.5903	1.37312	0.234055	0.523707	Yp1	8.85492	4.65782	2.07104	10.0161	10.4444	19.9062	Yp1	6	3	2	15	12	27
117461	TotF	Turandot F	NM_080519::NP_536780	FBgn0044811	1.76508	0.98388	2.54629	2.58801	1.37184	0.708004	0.948974	TotF	2.95164	0	0	0	1.74074	5.89813	TotF	2	0	0	0	2	8
43441	dgt6	dim gamma-tubulin 6	NM_143414::NP_651671	FBgn0039638	235.709	131.395	340.022	2.58778	1.37171	0.00245115	0.0184398	dgt6	94.4525	113.34	186.394	375.937	282.87	361.26	dgt6	64	73	180	563	325	490
50008	CG33937	CG33937 gene product from transcript CG33937-RB	NP_001027163::NM_001031992::NM_001031993::NP_001027164	FBgn0053937	66.1303	36.8722	95.3884	2.587	1.37128	0.0199481	0.0957874	CG33937	42.7988	20.1839	47.6339	116.186	118.37	51.6086	CG33937	29	13	46	174	136	70
35417	CG2201	CG2201 gene product from transcript CG2201-RF	NP_724349::NM_165387::NM_001038842::NP_001033932::NM_136271::NM_001038843::NP_724348::NP_610115::NP_001033931::NM_165386	FBgn0032955	3434.41	1915.27	4953.56	2.58635	1.37092	0.000342162	0.00367142	CG2201	1984.98	1606.95	2153.88	3968.37	5244.84	5647.46	CG2201	1345	1035	2080	5943	6026	7660
34223	CG9555	CG9555 gene product from transcript CG9555-RA	NP_609265::NM_135421	FBgn0032085	10.3336	5.76377	14.9035	2.58571	1.37056	0.252067	0.547588	CG9555	5.90328	6.21042	5.1776	10.6838	20.0185	14.0081	CG9555	4	4	5	16	23	19
43494	Obp99c	Odorant-binding protein 99c	NM_001276148::NP_001263077::NM_143454::NP_651711	FBgn0039682	104.659	58.3785	150.939	2.58552	1.37046	0.427056	0.737656	Obp99c	26.5648	60.5516	88.0192	357.24	60.9258	34.6515	Obp99c	18	39	85	535	70	47
36498	mars	CG17064 gene product from transcript CG17064-RB	NP_001163142::NM_001169671::NP_610878::NM_137034	FBgn0033845	706.666	394.342	1018.99	2.58403	1.36962	0.000783414	0.00730249	mars	264.172	389.704	529.151	1022.31	914.758	1119.91	mars	179	251	511	1531	1051	1519
34625	RpL7-like	Ribosomal protein L7-like	NP_609543::NM_135699	FBgn0032404	6211.27	3471.7	8950.85	2.57823	1.36638	0.000183223	0.00215433	RpL7-like	3136.12	4074.04	3204.94	9243.5	9325.13	8283.92	RpL7-like	2125	2624	3095	13843	10714	11236
40169	CG8334	CG8334 gene product from transcript CG8334-RB	NM_001275145::NP_001262077::NP_001262074::NM_001275148::NM_001275147::NM_140896::NP_001262075::NP_001262076::NP_649153::NM_001275146	FBgn0036913	5829.31	3259.62	8399	2.57668	1.36551	0.000289957	0.00320029	CG8334	3102.17	3154.9	3521.8	8263.26	9421.74	7512	CG8334	2102	2032	3401	12375	10825	10189
40192	CG14183	CG14183 gene product from transcript CG14183-RA	NP_649172::NM_140915	FBgn0036931	53.8932	30.1484	77.6381	2.5752	1.36469	0.0231592	0.106272	CG14183	32.468	27.9469	30.0301	60.7642	93.9998	78.1502	CG14183	22	18	29	91	108	106
33216	CG13692	CG13692 gene product from transcript CG13692-RA	NP_608523::NM_134679	FBgn0031254	7.09336	3.96837	10.2184	2.57495	1.36454	0.345959	0.65532	CG13692	0	7.76303	4.14208	8.6806	8.70369	13.2708	CG13692	0	5	4	13	10	18
10178852	CG42819	CG42819 gene product from transcript CG42819-RA	NM_001201799::NP_001188728	FBgn0262001	30.8158	17.2401	44.3916	2.5749	1.36452	0.0544501	0.200508	CG42819	20.6615	15.5261	15.5328	43.403	37.4259	52.3459	CG42819	14	10	15	65	43	71
10178814	CG42806	CG42806 gene product from transcript CG42806-RB	NM_001201993::NP_001188922	FBgn0261975	1354.68	758.764	1950.59	2.57074	1.36218	0.000197256	0.00230239	CG42806	668.547	959.511	648.236	2246.27	1611.92	1993.57	CG42806	453	618	626	3364	1852	2704
32720	CG8661	CG8661 gene product from transcript CG8661-RA	NM_132984::NP_573212	FBgn0030837	4.92797	2.76139	7.09455	2.5692	1.36132	0.577762	0.867991	CG8661	0	0	8.28416	8.01286	0	13.2708	CG8661	0	0	8	12	0	18
44620	CG14630	CG14630 gene product from transcript CG14630-RA	NP_651985::NM_143728	FBgn0014903	313.587	175.742	451.432	2.56873	1.36105	0.000698672	0.0066516	CG14630	183.002	200.286	143.937	463.41	430.833	460.054	CG14630	124	129	139	694	495	624
42843	KrT95D	Krueppel target at 95D	NM_170109::NP_001163709::NM_170110::NM_001170238::NM_170108::NP_732933::NP_732935::NP_732934::NP_524473::NM_079749	FBgn0020647	10622.6	5957.54	15287.6	2.56609	1.35957	0.000269755	0.00301699	KrT95D	5351.32	6479.03	6042.26	11201.3	17078.4	17583.1	KrT95D	3626	4173	5835	16775	19622	23849
31475	l(1)G0045	lethal (1) G0045	NM_132008::NP_572236	FBgn0026702	634.57	355.951	913.188	2.56549	1.35923	0.000301385	0.00330343	l(1)G0045	426.512	377.283	264.058	944.85	917.369	877.347	l(1)G0045	289	243	255	1415	1054	1190
37558	CG6044	CG6044 gene product from transcript CG6044-RA	NP_001097416::NP_611668::NM_001103946::NM_137824::NM_206201::NP_995923	FBgn0034725	155.653	87.3115	223.995	2.56547	1.35922	0.0352855	0.145369	CG6044	39.8472	72.9725	149.115	156.251	200.185	315.55	CG6044	27	47	144	234	230	428
43429	CG11837	CG11837 gene product from transcript CG11837-RA	NP_651660::NM_143403	FBgn0039627	474.177	266.071	682.283	2.56429	1.35856	0.000491915	0.00494026	CG11837	306.971	259.285	231.957	777.247	651.036	618.566	CG11837	208	167	224	1164	748	839
3772676	ste24c	ste24c prenyl protease type I	NP_001027434::NM_001032263::NM_001032262::NP_001261038::NM_001274109::NP_001027433	FBgn0050462	5.35088	3.00328	7.69847	2.56335	1.35803	0.455277	0.762653	ste24c	5.90328	0	3.10656	4.67417	9.57406	8.84719	ste24c	4	0	3	7	11	12
32477	CG15641	CG15641 gene product from transcript CG15641-RA	NM_132801::NP_573029	FBgn0030643	9.42786	5.29742	13.5583	2.55941	1.35581	0.267706	0.567337	CG15641	2.95164	7.76303	5.1776	16.6935	12.1852	11.7963	CG15641	2	5	5	25	14	16
35765	CG11191	CG11191 gene product from transcript CG11191-RA	NP_610345::NM_136501	FBgn0033249	31.2929	17.5844	45.0015	2.55917	1.35568	0.0452201	0.17522	CG11191	20.6615	21.7365	10.3552	36.0579	44.3888	54.5577	CG11191	14	14	10	54	51	74
42614	rdhB	retinol dehydrogenase B	NM_142767::NM_001275902::NP_001262831::NP_651024	FBgn0038946	4.55901	2.56208	6.55595	2.55884	1.35549	0.394451	0.707758	rdhB	1.47582	6.21042	0	8.6806	4.35184	6.63539	rdhB	1	4	0	13	5	9
42643	CG7054	CG7054 gene product from transcript CG7054-RA	NP_651050::NM_142793	FBgn0038972	994.475	559.272	1429.68	2.55632	1.35407	0.000225915	0.0025875	CG7054	571.143	686.252	420.421	1392.23	1345.59	1551.21	CG7054	387	442	406	2085	1546	2104
326230	Rab9Fa	Rab at 9Fa	NP_727471::NM_167260	FBgn0052671	1.22651	0.690347	1.76267	2.55331	1.35237	0.903461	1	Rab9Fa	0	0	2.07104	1.33548	1.74074	2.2118	Rab9Fa	0	0	2	2	2	3
33103	CG1718	CG1718 gene product from transcript CG1718-RB	NM_134601::NP_001259764::NM_001272836::NM_001272835::NP_001259765::NP_608445	FBgn0031170	3592.25	2022.91	5161.6	2.55157	1.35138	7.70958e-05	0.00105894	CG1718	1945.13	3203.03	920.578	4991.34	6040.36	4453.09	CG1718	1318	2063	889	7475	6940	6040
34127	Pvr	PDGF- and VEGF-receptor related	NP_787997::NM_001169438::NM_001273305::NM_205925::NM_164801::NM_001169439::NM_001201791::NP_001162910::NM_001273306::NM_078785::NP_995649::NP_001188721::NP_001260234::NM_205926::NM_001169440::NM_175983::NM_001201792::NP_001188720::NM_205927::NP_995647::NP_723365::NP_001162909::NP_001162911::NP_001260235::NP_523509::NP_995648	FBgn0032006	13491.2	7597.36	19385.1	2.55155	1.35138	0.000271757	0.003037	Pvr	7730.35	6971.2	8090.52	23525.8	19458	15171.5	Pvr	5238	4490	7813	35232	22356	20578
50458	CG4440	CG4440 gene product from transcript CG4440-RB	NM_144320::NP_652577::NP_001260497::NM_001273568	FBgn0040984	8.21211	4.62587	11.7983	2.55052	1.35079	0.272706	0.573587	CG4440	11.8066	0	2.07104	14.6902	5.22221	15.4826	CG4440	8	0	2	22	6	21
38330	CG1246	CG1246 gene product from transcript CG1246-RC	NP_647736::NM_139479::NP_001261336::NM_001274407::NM_001202107::NP_001189036	FBgn0035360	41.9824	23.6611	60.3037	2.54864	1.34973	0.0963524	0.298145	CG1246	8.85492	6.21042	55.9181	49.4126	64.4073	67.0912	CG1246	6	4	54	74	74	91
33925	CG11320	CG11320 gene product from transcript CG11320-RB	NP_001097100::NM_001103630	FBgn0031837	31.4867	17.7495	45.2239	2.5479	1.34931	0.0392813	0.158357	CG11320	30.9922	17.0787	5.1776	49.4126	62.6666	23.5925	CG11320	21	11	5	74	72	32
40061	CG3893	CG3893 gene product from transcript CG3893-RA	NM_140814::NP_649071	FBgn0036826	289.087	163.117	415.057	2.54454	1.34741	0.00139244	0.0117861	CG3893	125.445	184.76	179.145	485.446	426.481	333.244	CG3893	85	119	173	727	490	452
318995	CG31874	CG31874 gene product from transcript CG31874-RA	NP_723527::NM_164891	FBgn0051874	15.7058	8.86308	22.5486	2.54411	1.34716	0.174594	0.436415	CG31874	16.234	0	10.3552	26.0418	16.537	25.067	CG31874	11	0	10	39	19	34
34279	CG4382	CG4382 gene product from transcript CG4382-RB	NP_609301::NM_135457	FBgn0032132	91.0265	51.377	130.676	2.54348	1.3468	0.674501	0.928932	CG4382	2.95164	15.5261	135.653	12.0193	16.537	363.472	CG4382	2	10	131	18	19	493
318020	CG42272	CG42272 gene product from transcript CG42272-RC	NM_168141::NM_168142::NP_729101::NP_729102	FBgn0259167	81.3729	45.9373	116.808	2.54278	1.34641	0.0194651	0.0941009	CG42272	47.2263	51.236	39.3498	70.1125	107.055	173.258	CG42272	32	33	38	105	123	235
34739	CG16825	CG16825 gene product from transcript CG16825-RB	NM_135792::NM_001273514::NP_001260443::NP_609636	FBgn0032503	7.76166	4.38353	11.1398	2.54129	1.34556	0.328513	0.637158	CG16825	5.90328	3.10521	4.14208	5.34191	5.22221	22.8552	CG16825	4	2	4	8	6	31
[truncated: 10,004 more rows]

## Sheet: GO Term Downregulated Genes
gene_id	symbol	gene_name	accession	id	baseMean	baseMean(cont)	baseMean(treat)	foldChange(treat_vs_cont)	log2FoldChange(treat_vs_cont)	pval(treat_vs_cont)	padj(treat_vs_cont)	symbol	140729JH1_CGATGT_L001_R1.bam	140729JH2_TGACCA_L002_R1.bam	140729JH3_ACAGTG_L003_R1.bam	140729JH4_GCCAAT_L004_R1.bam	140729JH5_CAGATC_L005_R1.bam	140729JH6_CTTGTA_L006_R1.bam	symbol	140729JH1_CGATGT_L001_R1.bam	140729JH2_TGACCA_L002_R1.bam	140729JH3_ACAGTG_L003_R1.bam	140729JH4_GCCAAT_L004_R1.bam	140729JH5_CAGATC_L005_R1.bam	140729JH6_CTTGTA_L006_R1.bam
[truncated: 3,162 more rows]

[truncated: 4 more sheets: GO Term Upregulated Genes, DAVID Pathway Downregulated Gen, DAVID Pathway Upregulated Genes, Validated STAT Targets Heatmap]
