# Supplementary material for: Drosophila Larval Models of Invasive Tumorigenesis for In Vivo Studies on Tumour/Peripheral Host Tissue Interactions during Cancer Cachexia
Source: Int J Mol Sci. 2021 Aug 2;22(15):8317. doi: 10.3390/ijms22158317 (PMC8347517; doi:10.3390/ijms22158317)
Supplement: Supplementary file 1 [file ijms-22-08317-s001.zip › Supp Table S2.xlsx]

## Sheet: Full Genotypes and fly lines 
Full genotypes
Figure 1 and Figure S1:
w1118		w1118
dlg40.2		dlg40.2
YkiS168A		Rotund-Gal4/Tm3 x UAS-YkiS168A
RasV12, scrib1		ey3.5FLP ; act5C>y+>GFP/Cyo ; P[neoFRT]82B, P[w+mC,tub-Gal80}/Tm6B x UAS-RasV12 ; FRT82B scrib1/Tm6B
RasV12, scribIR		UAS-RasV12, UAS-scribbleIR/Cyo; Hedgehog>Gal4, UAS-GFP/Tm6B, tub-gal80 x w1118
ecd1		ecd1
Figure 2 and Figure S2:
YkiS168A, ecd1		Rotund-Gal4, ecd1/Tm6B x UAS-YkiS168A, ecd1/Tm6B
RasV12, scrib1		ey3.5FLP ; act5C>y+>GFP/Cyo ; P[neoFRT]82B, P[w+mC,tub-Gal80}/Tm6B x UAS-RasV12 ; FRT82B scrib1/Tm6B
w1118		w1118
YkiS168A		Rotund-Gal4/Tm3 x UAS-YkiS168A
dlg40.2		dlg40.2
RasV12, scribIR		UAS-RasV12, UAS-scribbleIR/Cyo ; Hedgehog>Gal4, UAS-GFP/Tm6B, tub-gal80 x w1118
ecd1		ecd1
Figure 3 and Figure S3:
w1118		w1118
ltlIR		Tubulin-Gal4 x UAS-ltlIR
RasV12, scrib1		ey3.5FLP ; act5C>y+>GFP/Cyo ; P[neoFRT]82B, P[w+mC,tub-Gal80}/Tm6B x UAS-RasV12 ; FRT82B scrib1/Tm6B
YkiS168A		Rotund-Gal4/Tm3 x UAS-YkiS168A
dlg40.2		dlg40.2
RasV12, scribIR		UAS-RasV12, UAS-scribbleIR/Cyo ; Hedgehog>Gal4, UAS-GFP/Tm6B, tub-gal80 x w1118
ecd1		ecd1
YkiS168A, ecd1		Rotund-Gal4, ecd1/Tm6B x UAS-YkiS168A, ecd1/Tm6B
Figure S4:
w1118		w1118
RasV12, scribIR		UAS-RasV12, UAS-scribbleIR/Cyo ; Hedgehog>Gal4, UAS-GFP/Tm6B, tub-gal80 x w1118
RasV12, scribIR; Impl2IR		UAS-RasV12, UAS-scribbleIR/Cyo ; Hedgehog>Gal4, UAS-GFP/Tm6B, tub-gal80 x impl2IR
Figure 5:
Control clones		ET40-QF, QUAS-tomato-HA/Cyo; mhc-gal4, FRT82B, Tub-QS/Tm6B x ey3.5FLP; UAS-mcd8::gfp; FRT82B
RasV12, scrib1 clones		ET40-QF, QUAS-tomato-HA/Cyo; mhc-gal4, FRT82B, Tub-QS/Tm6B x ey3.5FLP; UAS-mcd8::gfp; FRT82B, scrib1, QUAS-Rasv12/Tm6B
Figure 6:
Control clones		ET40-QF, QUAS-tomato-HA/Cyo; mhc-gal4, FRT82B, Tub-QS/Tm6B x ey3.5FLP; UAS-mcd8::gfp; FRT82B
RasV12, scrib1 clones		ET40-QF, QUAS-tomato-HA/Cyo; mhc-gal4, FRT82B, Tub-QS/Tm6B x ey3.5FLP; UAS-mcd8::gfp; FRT82B, scrib1, QUAS-Rasv12/Tm6B
RasV12, scrib1 clones; muscle statIR		ET40-QF, QUAS-tomato-HA/Cyo; mhc-gal4, FRT82B, Tub-QS/Tm6B x ey3.5FLP; UAS-stat IR/Cyo; FRT82B, scrib1, QUAS-Rasv12/Tm6B
RasV12, scrib1 clones; ; muscle wgnIR		ET40-QF, QUAS-tomato-HA; mhc-gal4, FRT82B, Tub-QS x ey3.5FLP; UAS-wgn IR/Cyo; FRT82B, scrib1, QUAS-Rasv12/Tm6B
Fly Stocks:
dlg40.2		Lab stock
ecd1		Bloomington: 218
ey3.5FLP ; act5C>y+>GFP/Cyo ; FRT 82B, tub-Gal80/Tm6B		Lab stock
Myosin heavy chain-Gal4 (mhc-gal4)/Tm3		Bloomington: 55133
Rotund-Gal4/Tm3		Bloomington: 8142
Tubulin-Gal4		Lab stock
UAS-statIR		VDRC: 43866
UAS-Impl2IR		VDRC: 106543
UAS-wgnIR		Bloomington: 55275
UAS-RasV12 ; FRT82B scrib1/Tm6B		Lab stock
UAS-RasV12, UAS-scribbleIR/Cyo ; Hedgehog>Gal4, UAS-GFP/Tm6B, tub-Gal80		Lab stock
UAS-YkiS168A		Bloomington: 28818
UAS-YkiS168A, ecd1		Lab stock
w1118		Lab stock
wIR		Bloomington 25785
ET40, QUAS-Tomato-HA/Cyo		Bloomington 30043
QUAS-Rasv12		Lab stock
FRT82B, tub-QS		Bloomington: 30117
FRT82B scrib1, QUAS-Rasv12/Tm6B		Lab stock
mhc-gal4, FRT82B, Tub-QS/Tm6B		Lab stock
TM6B, tub-GAL80/Tm3		Bloomington: 9490
Rotund-Gal4, ecd1/Tm6		Lab stock
