# Supplementary material for: Drosophila Larval Models of Invasive Tumorigenesis for In Vivo Studies on Tumour/Peripheral Host Tissue Interactions during Cancer Cachexia
Source: Int J Mol Sci. 2021 Aug 2;22(15):8317. doi: 10.3390/ijms22158317 (PMC8347517; doi:10.3390/ijms22158317)
Supplement: Supplementary file 1 [file ijms-22-08317-s001.zip › Supp Table S3.xlsx]

## Sheet: Genotypes
	Primer sequences
	RPL32 Forward		AGGCCCAAGATCGTGAAGAA
	RPL32 Reverse		TGTGCACCAGGAACTTCTTGAA
	Socs36E Forward		ATGACCGTGCACTCGCAAAT
	Socs36E Reverse		CCTCGTAGCGGTCCATCTTG
	CG11658 Forward		TTGGATCAAAACCGATGGCG
	CG11658 Reverse		AACCCGGCTATCTCTCTGGT
	wgn Forward		GCTACACACGGACACCATCT
	wgn Reverse		CAGTCTGCCAGTCAAGGACC
	Impl2 Forward		AAGAGCCGTGGACCTGGTA
	Impl2 Reverse		TTGGTGAACTTGAGCCAGTCG
